# Supplementary material for: Genome-wide analysis of long non-coding RNAs unveils the regulatory roles in the heat tolerance of Chinese cabbage (Brassica rapa ssp.chinensis)
Source: Sci Rep. 2019 Mar 21;9:5002. doi: 10.1038/s41598-019-41428-2 (PMC6428831; doi:10.1038/s41598-019-41428-2)
Supplement: Supplementary file 2 — Supplementary Files [file 41598_2019_41428_MOESM2_ESM.xlsx]

## Sheet: Table S1
Table S1 Statistics of the Illumina sequencing data in 12 libraries.
ID	Total Raw Reads	Total Clean Reads	Total mapped	Unique mapped
GHA0h-1	51341470	50833056	28,395,345 (55.86%)	28,070,013 (55.22%)
GHA0h-2	58229838	57667610	32,432,264 (56.24%)	32,149,693 (55.75%)
GHA1h-1	52410976	51928247	30,715,558 (59.15%)	30,326,096 (58.4%)
GHA1h-2	58146425	57667610	35,436,746 (61.45%)	35,096,507 (60.86%)
GHA12h-1	59499159	58836758	30,089,118 (51.14%)	29,789,050 (50.63%)
GHA12h-2	58286339	57667610	30,771,437 (53.36%)	30,506,166 (52.90%)
XK0h-1	54327746	53820985	30,403,474 (56.49%)	30,080,548 (55.89%)
XK0h-2	58184047	57667610	33,747,085 (58.52%)	33,516,415 (58.12%)
XK1h-1	54205023	53622795	29,991,229 (55.93%)	29,589,058 (55.18%)
XK1h-2	58254371	57667610	32,512,998 (56.38%)	32,080,491 (55.63%)
XK12h-1	51948815	51432378	29,074,723 (56.53%)	28,776,415 (55.95%)
XK12h-2	58175426	57667610	33,343,412 (57.82%)	33,032,007 (57.28%)

## Sheet: Table S2
Table S2 Identification and characterization of lncRNAs in Chinese cabbage under heat stress.
lncRNA_ID	Type	Chromosome	Strand	Start	End	Transcript	Gene name	Gene strand	Transcript start	Transcript end	Homologous
TCONS_00000002	Intergenric lncRNA	A01	+	7969	8294	.	.	.	.	.
TCONS_00000014	Intergenric lncRNA	A01	+	70689	71028	.	.	.	.	.
TCONS_00000025	Intergenric lncRNA	A01	+	159887	161152	.	.	.	.	.
TCONS_00000046	Intergenric lncRNA	A01	+	337651	338241	.	.	.	.	.
TCONS_00000059	Intergenric lncRNA	A01	+	424450	424715	.	.	.	.	.
TCONS_00000076	Intergenric lncRNA	A01	+	629739	630868	.	.	.	.	.
TCONS_00000086	Intronic lncRNA	A01	+	673952	674277	Bra011765	Bra011765	+	672224	676595
TCONS_00000109	Intergenric lncRNA	A01	+	926613	927266	.	.	.	.	.
TCONS_00000126	Intergenric lncRNA	A01	+	1003235	1009078	.	.	.	.	.
TCONS_00000127	Intergenric lncRNA	A01	+	1009140	1009372	.	.	.	.	.
TCONS_00000136	Antisense lncRNA	A01	+	1060323	1060771	Bra011685	Bra011685	-	1059150	1060552
TCONS_00000176	Intergenric lncRNA	A01	+	1328235	1328443	.	.	.	.	.
TCONS_00000178	Antisense lncRNA	A01	+	1333274	1333848	Bra011634	Bra011634	-	1333415	1333663
TCONS_00000188	Intergenric lncRNA	A01	+	1392445	1392760	.	.	.	.	.
TCONS_00000220	Intronic lncRNA	A01	+	1596499	1597155	Bra011579	Bra011579	-	1595117	1599103
TCONS_00000222	Intergenric lncRNA	A01	+	1610499	1611031	.	.	.	.	.
TCONS_00000248	Antisense lncRNA	A01	+	1817338	1818083	Bra011527	Bra011527	-	1817553	1817789
TCONS_00000249	Intergenric lncRNA	A01	+	1819347	1820418	.	.	.	.	.
TCONS_00000250	Intergenric lncRNA	A01	+	1819630	1820418	.	.	.	.	.
TCONS_00000267	Antisense lncRNA	A01	+	1930296	1931064	Bra011501	Bra011501	-	1930100	1931467
TCONS_00000268	Antisense lncRNA	A01	+	1931390	1931761	Bra011501	Bra011501	-	1930100	1931467
TCONS_00000277	Antisense lncRNA	A01	+	2002332	2002709	Bra011482	Bra011482	-	2002504	2002701
TCONS_00000278	Intergenric lncRNA	A01	+	2004642	2004856	.	.	.	.	.
TCONS_00000306	Antisense lncRNA	A01	+	2165875	2166157	Bra011438	Bra011438	-	2166149	2167750
TCONS_00000328	Intronic lncRNA	A01	+	2226983	2227304	Bra011426	Bra011426	+	2221504	2233959
TCONS_00000342	Antisense lncRNA	A01	+	2306753	2307235	Bra011407	Bra011407	-	2306306	2308223
TCONS_00000346	Sense overlapping lncRNA	A01	+	2349294	2349555	Bra011396	Bra011396	+	2349468	2356330
TCONS_00000354	Sense overlapping lncRNA	A01	+	2374299	2375086	Bra011392	Bra011392	+	2375068	2379500
TCONS_00000363	Intergenric lncRNA	A01	+	2462343	2462546	.	.	.	.	.
TCONS_00000398	Intergenric lncRNA	A01	+	2840044	2840452	.	.	.	.	.
TCONS_00000401	Intergenric lncRNA	A01	+	2847027	2847463	.	.	.	.	.
TCONS_00000402	Intergenric lncRNA	A01	+	2848129	2848626	.	.	.	.	.
TCONS_00000403	Antisense lncRNA	A01	+	2849995	2850918	Bra011304	Bra011304	-	2850815	2853091
TCONS_00000419	Antisense lncRNA	A01	+	2990815	2991055	Bra011272	Bra011272	-	2990948	2994079
TCONS_00000444	Intergenric lncRNA	A01	+	3254029	3254276	.	.	.	.	.
TCONS_00000461	Intergenric lncRNA	A01	+	3357320	3357549	.	.	.	.	.
TCONS_00000525	Antisense lncRNA	A01	+	3938653	3939219	Bra011088	Bra011088	-	3938438	3941211
TCONS_00000527	Intergenric lncRNA	A01	+	4018468	4018843	.	.	.	.	.
TCONS_00000536	Intronic lncRNA	A01	+	4143082	4143399	Bra011062	Bra011062	-	4141208	4151786
TCONS_00000540	Intergenric lncRNA	A01	+	4210127	4210354	.	.	.	.	.
TCONS_00000559	Intergenric lncRNA	A01	+	4402342	4403618	.	.	.	.	.
TCONS_00000575	Intergenric lncRNA	A01	+	4535122	4536681	.	.	.	.	.
TCONS_00000576	Intergenric lncRNA	A01	+	4535122	4537140	.	.	.	.	.
TCONS_00000577	Intergenric lncRNA	A01	+	4535122	4537140	.	.	.	.	.
TCONS_00000604	Intergenric lncRNA	A01	+	4897821	4898075	.	.	.	.	.
TCONS_00000625	Antisense lncRNA	A01	+	5176768	5177597	Bra013357	Bra013357	-	5177425	5178389
TCONS_00000648	Antisense lncRNA	A01	+	5373357	5373617	Bra013390	Bra013390	-	5373094	5374289
TCONS_00000649	Antisense lncRNA	A01	+	5373825	5374577	Bra013390	Bra013390	-	5373094	5374289
TCONS_00000650	Antisense lncRNA	A01	+	5395788	5398856	Bra013393	Bra013393	-	5397860	5398704
TCONS_00000674	Antisense lncRNA	A01	+	5574033	5574709	Bra013424	Bra013424	-	5573798	5574760
TCONS_00000720	Intergenric lncRNA	A01	+	5963095	5963343	.	.	.	.	.
TCONS_00000721	Intergenric lncRNA	A01	+	5963499	5963732	.	.	.	.	.
TCONS_00000740	Intergenric lncRNA	A01	+	6065835	6066392	.	.	.	.	.
TCONS_00000776	Intergenric lncRNA	A01	+	6339014	6339223	.	.	.	.	.
TCONS_00000796	Intergenric lncRNA	A01	+	6522024	6522434	.	.	.	.	.
TCONS_00000797	Antisense lncRNA	A01	+	6526932	6527173	Bra013589	Bra013589	-	6527143	6528130
TCONS_00000813	Antisense lncRNA	A01	+	6650671	6650876	Bra013615	Bra013615	-	6649940	6651188
TCONS_00000816	Intergenric lncRNA	A01	+	6750754	6750981	.	.	.	.	.
TCONS_00000840	Intergenric lncRNA	A01	+	6922456	6922684	.	.	.	.	.
TCONS_00000841	Intergenric lncRNA	A01	+	6923057	6923409	.	.	.	.	.
TCONS_00000858	Intergenric lncRNA	A01	+	7127706	7128009	.	.	.	.	.
TCONS_00000865	Intergenric lncRNA	A01	+	7165175	7165531	.	.	.	.	.
TCONS_00000870	Intronic lncRNA	A01	+	7226140	7226382	Bra013697	Bra013697	+	7225242	7228319
TCONS_00000909	Intergenric lncRNA	A01	+	7639840	7640230	.	.	.	.	.
TCONS_00000934	Intergenric lncRNA	A01	+	7793773	7793995	.	.	.	.	.
TCONS_00000938	Intergenric lncRNA	A01	+	7819150	7821738	.	.	.	.	.
TCONS_00000969	Antisense lncRNA	A01	+	7982940	7983337	Bra013827	Bra013827	-	7982582	7985765
TCONS_00001012	Intergenric lncRNA	A01	+	8338040	8338654	.	.	.	.	.
TCONS_00001013	Intergenric lncRNA	A01	+	8338781	8339554	.	.	.	.	.
TCONS_00001047	Antisense lncRNA	A01	+	8548609	8548887	Bra013935	Bra013935	-	8548467	8548958
TCONS_00001057	Intergenric lncRNA	A01	+	8615988	8616408	.	.	.	.	.
TCONS_00001064	Intergenric lncRNA	A01	+	8759503	8759784	.	.	.	.	.
TCONS_00001065	Antisense lncRNA	A01	+	8788601	8788823	Bra039767	Bra039767	-	8777006	8788698
TCONS_00001088	Intergenric lncRNA	A01	+	9106883	9107211	.	.	.	.	.
TCONS_00001089	Intergenric lncRNA	A01	+	9107323	9107539	.	.	.	.	.
TCONS_00001098	Antisense lncRNA	A01	+	9167374	9168142	Bra026425	Bra026425	-	9164638	9167489
TCONS_00001113	Intergenric lncRNA	A01	+	9326037	9326739	.	.	.	.	.
TCONS_00001115	Antisense lncRNA	A01	+	9348683	9349470	Bra026397	Bra026397	-	9346722	9349964
TCONS_00001126	Intergenric lncRNA	A01	+	9498463	9499617	.	.	.	.	.
TCONS_00001127	Intergenric lncRNA	A01	+	9500825	9501054	.	.	.	.	.
TCONS_00001128	Intergenric lncRNA	A01	+	9501357	9503375	.	.	.	.	.
TCONS_00001129	Intergenric lncRNA	A01	+	9503983	9504704	.	.	.	.	.
TCONS_00001139	Antisense lncRNA	A01	+	9623039	9623846	Bra026353	Bra026353	-	9622343	9623422
TCONS_00001146	Intergenric lncRNA	A01	+	9693617	9693874	.	.	.	.	.
TCONS_00001149	Intergenric lncRNA	A01	+	9719781	9720527	.	.	.	.	.
TCONS_00001158	Intergenric lncRNA	A01	+	9844143	9844483	.	.	.	.	.
TCONS_00001159	Antisense lncRNA	A01	+	9852155	9852773	Bra026318	Bra026318	-	9851623	9852818
TCONS_00001181	Intergenric lncRNA	A01	+	9951878	9952803	.	.	.	.	.
TCONS_00001185	Antisense lncRNA	A01	+	10008209	10009275	Bra026287	Bra026287	-	10008307	10009193
TCONS_00001196	Intergenric lncRNA	A01	+	10097168	10098013	.	.	.	.	.
TCONS_00001197	Intergenric lncRNA	A01	+	10098342	10098927	.	.	.	.	.
TCONS_00001202	Sense overlapping lncRNA	A01	+	10144956	10145158	Bra026256	Bra026256	+	10145068	10146256
TCONS_00001203	Intergenric lncRNA	A01	+	10150403	10150648	.	.	.	.	.
TCONS_00001243	Intronic lncRNA	A01	+	10381166	10381405	Bra040109	Bra040109	-	10380965	10382579
TCONS_00001255	Intergenric lncRNA	A01	+	10502169	10502426	.	.	.	.	.
TCONS_00001270	Intergenric lncRNA	A01	+	10723040	10723679	.	.	.	.	.
TCONS_00001281	Intergenric lncRNA	A01	+	10872846	10873074	.	.	.	.	.
TCONS_00001288	Sense overlapping lncRNA	A01	+	10948324	10949030	Bra038448	Bra038448	+	10949028	10962799
TCONS_00001316	Intergenric lncRNA	A01	+	11254749	11256360	.	.	.	.	.
TCONS_00001325	Sense overlapping lncRNA	A01	+	11341675	11342060	Bra033505	Bra033505	+	11342056	11346471
TCONS_00001331	Intronic lncRNA	A01	+	11459407	11459653	Bra033489	Bra033489	-	11455026	11470735
TCONS_00001335	Antisense lncRNA	A01	+	11521950	11522179	Bra039541	Bra039541	-	11521728	11523067
TCONS_00001337	Sense overlapping lncRNA	A01	+	11556190	11556689	Bra039546	Bra039546	+	11556534	11559592
TCONS_00001341	Antisense lncRNA	A01	+	11585257	11585845	Bra039551	Bra039551	-	11585307	11585932
TCONS_00001355	Antisense lncRNA	A01	+	11820199	11820473	Bra040693	Bra040693	-	11819067	11820724
TCONS_00001356	Antisense lncRNA	A01	+	11822468	11823404	Bra040694	Bra040694	-	11823082	11824106
TCONS_00001373	Intergenric lncRNA	A01	+	12041551	12041779	.	.	.	.	.
TCONS_00001376	Intergenric lncRNA	A01	+	12091206	12091444	.	.	.	.	.
TCONS_00001413	Intergenric lncRNA	A01	+	12762711	12763026	.	.	.	.	.
TCONS_00001416	Intergenric lncRNA	A01	+	12822102	12822627	.	.	.	.	.
TCONS_00001428	Sense overlapping lncRNA	A01	+	13301146	13301368	Bra033821	Bra033821	+	13300885	13301281
TCONS_00001430	Intergenric lncRNA	A01	+	13392319	13392565	.	.	.	.	.
TCONS_00001433	Intergenric lncRNA	A01	+	13421349	13421557	.	.	.	.	.
TCONS_00001439	Intronic lncRNA	A01	+	13451043	13451493	Bra033807	Bra033807	-	13449924	13452173
TCONS_00001446	Intergenric lncRNA	A01	+	13556050	13556740	.	.	.	.	.
TCONS_00001448	Intergenric lncRNA	A01	+	13677705	13677905	.	.	.	.	.
TCONS_00001456	Antisense lncRNA	A01	+	13875156	13887260	Bra033768	Bra033768	-	13879905	13881300
TCONS_00001457	Antisense lncRNA	A01	+	13875156	13887260	Bra033768	Bra033768	-	13879905	13881300
TCONS_00001458	Intergenric lncRNA	A01	+	13875251	13876227	.	.	.	.	.
TCONS_00001459	Antisense lncRNA	A01	+	13875251	13885382	Bra033768	Bra033768	-	13879905	13881300
TCONS_00001460	Intergenric lncRNA	A01	+	13876943	13878278	.	.	.	.	.
TCONS_00001461	Intergenric lncRNA	A01	+	13922773	13923265	.	.	.	.	.
TCONS_00001463	Antisense lncRNA	A01	+	14003089	14003606	Bra029894	Bra029894	-	14001295	14003479
TCONS_00001467	Intergenric lncRNA	A01	+	14163595	14163892	.	.	.	.	.
TCONS_00001468	Intergenric lncRNA	A01	+	14174273	14174557	.	.	.	.	.
TCONS_00001476	Intergenric lncRNA	A01	+	14372390	14373320	.	.	.	.	.
TCONS_00001479	Intergenric lncRNA	A01	+	14381082	14381570	.	.	.	.	.
TCONS_00001488	Intergenric lncRNA	A01	+	14454192	14454629	.	.	.	.	.
TCONS_00001490	Intergenric lncRNA	A01	+	14490945	14491236	.	.	.	.	.
TCONS_00001503	Intergenric lncRNA	A01	+	14730910	14732370	.	.	.	.	.
TCONS_00001517	Intronic lncRNA	A01	+	14827657	14839391	Bra029969	Bra029969	+	14836908	14838320
TCONS_00001518	Intronic lncRNA	A01	+	14827657	14839391	Bra029969	Bra029969	+	14836908	14838320
TCONS_00001519	Intergenric lncRNA	A01	+	14827666	14829169	.	.	.	.	.
TCONS_00001520	Intergenric lncRNA	A01	+	14827668	14829169	.	.	.	.	.
TCONS_00001521	Sense overlapping lncRNA	A01	+	14827670	14838287	Bra029969	Bra029969	+	14836908	14838320
TCONS_00001527	Intergenric lncRNA	A01	+	14831333	14831731	.	.	.	.	.
TCONS_00001528	Intergenric lncRNA	A01	+	14834301	14834528	.	.	.	.	.
TCONS_00001538	Intergenric lncRNA	A01	+	14930719	14930938	.	.	.	.	.
TCONS_00001596	Intergenric lncRNA	A01	+	15877553	15877920	.	.	.	.	.
TCONS_00001636	Antisense lncRNA	A01	+	16282048	16282529	Bra035420	Bra035420	-	16280783	16282162
TCONS_00001637	Intergenric lncRNA	A01	+	16284015	16284493	.	.	.	.	.
TCONS_00001641	Intergenric lncRNA	A01	+	16326392	16327812	.	.	.	.	.
TCONS_00001642	Intergenric lncRNA	A01	+	16326431	16327812	.	.	.	.	.
TCONS_00001643	Intergenric lncRNA	A01	+	16326627	16327812	.	.	.	.	.
TCONS_00001644	Antisense lncRNA	A01	+	16339716	16340559	Bra035414	Bra035414	-	16339220	16340778
TCONS_00001646	Intergenric lncRNA	A01	+	16372832	16373065	.	.	.	.	.
TCONS_00001647	Intergenric lncRNA	A01	+	16451148	16451495	.	.	.	.	.
TCONS_00001649	Intergenric lncRNA	A01	+	16499094	16499634	.	.	.	.	.
TCONS_00001650	Intergenric lncRNA	A01	+	16501854	16502327	.	.	.	.	.
TCONS_00001652	Intronic lncRNA	A01	+	16551652	16551935	Bra031528	Bra031528	-	16550649	16553776
TCONS_00001663	Antisense lncRNA	A01	+	16803208	16803502	Bra031499	Bra031499	-	16802222	16804667
TCONS_00001697	Intergenric lncRNA	A01	+	17135412	17136022	.	.	.	.	.
TCONS_00001722	Intergenric lncRNA	A01	+	17402443	17404730	.	.	.	.	.
TCONS_00001724	Intergenric lncRNA	A01	+	17561641	17561852	.	.	.	.	.
TCONS_00001729	Intergenric lncRNA	A01	+	17585923	17586219	.	.	.	.	.
TCONS_00001744	Intergenric lncRNA	A01	+	17888676	17888921	.	.	.	.	.
TCONS_00001765	Intergenric lncRNA	A01	+	18345628	18346433	.	.	.	.	.
TCONS_00001770	Intronic lncRNA	A01	+	18469344	18469957	Bra023720	Bra023720	+	18467521	18472273
TCONS_00001777	Sense overlapping lncRNA	A01	+	18788249	18788558	Bra023751	Bra023751	+	18787114	18788317
TCONS_00001778	Intergenric lncRNA	A01	+	18893580	18893926	.	.	.	.	.
TCONS_00001784	Intergenric lncRNA	A01	+	18985206	18985519	.	.	.	.	.
TCONS_00001785	Intergenric lncRNA	A01	+	18995851	18998000	.	.	.	.	.
TCONS_00001786	Intergenric lncRNA	A01	+	18998458	18999052	.	.	.	.	.
TCONS_00001791	Intronic lncRNA	A01	+	19082910	19083317	Bra023786	Bra023786	+	19082334	19083864
TCONS_00001802	Antisense lncRNA	A01	+	19285785	19286497	Bra023810	Bra023810	-	19285539	19288393
TCONS_00001814	Intergenric lncRNA	A01	+	19386861	19387187	.	.	.	.	.
TCONS_00001833	Intergenric lncRNA	A01	+	19790398	19790746	.	.	.	.	.
TCONS_00001840	Intergenric lncRNA	A01	+	19888783	19889025	.	.	.	.	.
TCONS_00001841	Intergenric lncRNA	A01	+	19894677	19895145	.	.	.	.	.
TCONS_00001843	Intergenric lncRNA	A01	+	19911004	19911217	.	.	.	.	.
TCONS_00001845	Intergenric lncRNA	A01	+	19930386	19930878	.	.	.	.	.
TCONS_00001894	Antisense lncRNA	A01	+	20458072	20459054	Bra038251	Bra038251	-	20459039	20462638
TCONS_00001900	Sense overlapping lncRNA	A01	+	20582652	20583695	Bra038234	Bra038234	+	20580697	20582734
TCONS_00001910	Intergenric lncRNA	A01	+	20634304	20634888	.	.	.	.	.
TCONS_00001935	Antisense lncRNA	A01	+	20779187	20779426	Bra038209	Bra038209	-	20778224	20781369
TCONS_00001937	Intronic lncRNA	A01	+	20799872	20800192	Bra038207	Bra038207	-	20799691	20801350
TCONS_00001948	Intergenric lncRNA	A01	+	20967148	20969972	.	.	.	.	.
TCONS_00001949	Intergenric lncRNA	A01	+	20967148	20969972	.	.	.	.	.
TCONS_00001950	Intergenric lncRNA	A01	+	20970215	20970764	.	.	.	.	.
TCONS_00001951	Antisense lncRNA	A01	+	20980784	20981214	Bra037548	Bra037548	-	20981212	20981677
TCONS_00001952	Antisense lncRNA	A01	+	21012332	21012615	Bra037551	Bra037551	-	21011536	21013982
TCONS_00001953	Intergenric lncRNA	A01	+	21037623	21038139	.	.	.	.	.
TCONS_00001974	Intergenric lncRNA	A01	+	21195887	21197226	.	.	.	.	.
TCONS_00001982	Intergenric lncRNA	A01	+	21318595	21319497	.	.	.	.	.
TCONS_00001985	Intergenric lncRNA	A01	+	21363150	21365697	.	.	.	.	.
TCONS_00001986	Intergenric lncRNA	A01	+	21364777	21365697	.	.	.	.	.
TCONS_00001987	Intergenric lncRNA	A01	+	21372351	21372681	.	.	.	.	.
TCONS_00001988	Intergenric lncRNA	A01	+	21850060	21851059	.	.	.	.	.
TCONS_00002002	Intergenric lncRNA	A01	+	22045791	22046225	.	.	.	.	.
TCONS_00002010	Intergenric lncRNA	A01	+	22125922	22126501	.	.	.	.	.
TCONS_00002011	Antisense lncRNA	A01	+	22166860	22167265	Bra021256	Bra021256	-	22167230	22167478
TCONS_00002022	Intergenric lncRNA	A01	+	22339594	22340269	.	.	.	.	.
TCONS_00002028	Intergenric lncRNA	A01	+	22463362	22464278	.	.	.	.	.
TCONS_00002072	Intergenric lncRNA	A01	+	22977561	22977828	.	.	.	.	.
TCONS_00002075	Intronic lncRNA	A01	+	23004923	23005280	Bra021122	Bra021122	+	23004297	23009008
TCONS_00002081	Antisense lncRNA	A01	+	23050190	23051408	Bra021116	Bra021116	-	23049268	23050538
TCONS_00002087	Antisense lncRNA	A01	+	23135618	23136459	Bra021102	Bra021102	-	23135195	23135871
TCONS_00002097	Intergenric lncRNA	A01	+	23320252	23320469	.	.	.	.	.
TCONS_00002098	Intergenric lncRNA	A01	+	23355528	23355731	.	.	.	.	.
TCONS_00002101	Intergenric lncRNA	A01	+	23441197	23442406	.	.	.	.	.
TCONS_00002102	Intergenric lncRNA	A01	+	23443945	23444810	.	.	.	.	.
TCONS_00002103	Intergenric lncRNA	A01	+	23446463	23447333	.	.	.	.	.
TCONS_00002104	Intergenric lncRNA	A01	+	23454388	23454675	.	.	.	.	.
TCONS_00002148	Intergenric lncRNA	A01	+	23978347	23978583	.	.	.	.	.
TCONS_00002151	Intergenric lncRNA	A01	+	24046211	24046872	.	.	.	.	.
TCONS_00002180	Sense overlapping lncRNA	A01	+	24350445	24350699	Bra038707	Bra038707	+	24345898	24350469
TCONS_00002197	Sense overlapping lncRNA	A01	+	24401105	24402153	Bra038697	Bra038697	+	24401217	24403090
TCONS_00002201	Intergenric lncRNA	A01	+	24416113	24416441	.	.	.	.	.
TCONS_00002204	Antisense lncRNA	A01	+	24437071	24437306	Bra038694	Bra038694	-	24436264	24442469
TCONS_00002226	Intergenric lncRNA	A01	+	24626842	24627180	.	.	.	.	.
TCONS_00002289	Intergenric lncRNA	A01	+	25072719	25072958	.	.	.	.	.
TCONS_00002293	Intergenric lncRNA	A01	+	25078463	25079196	.	.	.	.	.
TCONS_00002331	Intergenric lncRNA	A01	+	25476725	25476988	.	.	.	.	.
TCONS_00002343	Intergenric lncRNA	A01	+	25512477	25513060	.	.	.	.	.
TCONS_00002372	Intronic lncRNA	A01	+	25669796	25670072	Bra040280	Bra040280	-	25669257	25670902
TCONS_00002384	Intergenric lncRNA	A01	+	25769124	25769360	.	.	.	.	.
TCONS_00002393	Sense overlapping lncRNA	A01	+	25855707	25859079	Bra040247	Bra040247	+	25855849	25856114
TCONS_00002394	Sense overlapping lncRNA	A01	+	25855707	25859079	Bra040247	Bra040247	+	25855849	25856114
TCONS_00002441	Intergenric lncRNA	A01	+	26338587	26338791	.	.	.	.	.
TCONS_00002450	Intronic lncRNA	A01	+	26422484	26422729	Bra021384	Bra021384	+	26422045	26424547
TCONS_00002479	Intergenric lncRNA	A01	+	26671556	26671764	.	.	.	.	.
TCONS_00002524	Intergenric lncRNA	A01	-	161289	161549	.	.	.	.	.
TCONS_00002525	Sense overlapping lncRNA	A01	-	182143	182463	Bra011861	Bra011861	-	182416	184570
TCONS_00002548	Intronic lncRNA	A01	-	378515	378796	Bra011820	Bra011820	+	376947	382259
TCONS_00002552	Intronic lncRNA	A01	-	400541	400765	Bra011815	Bra011815	-	398724	401187
TCONS_00002616	Intergenric lncRNA	A01	-	1099299	1099821	.	.	.	.	.
TCONS_00002642	Intergenric lncRNA	A01	-	1326758	1327056	.	.	.	.	.
TCONS_00002674	Intronic lncRNA	A01	-	1596519	1597220	Bra011579	Bra011579	-	1595117	1599103
TCONS_00002700	Antisense lncRNA	A01	-	1729431	1729818	Bra011547	Bra011547	+	1728903	1729550
TCONS_00002728	Intergenric lncRNA	A01	-	1859512	1860714	.	.	.	.	.
TCONS_00002865	Intergenric lncRNA	A01	-	2835208	2835410	.	.	.	.	.
TCONS_00002866	Intergenric lncRNA	A01	-	2837416	2837991	.	.	.	.	.
TCONS_00002878	Antisense lncRNA	A01	-	2908523	2908921	Bra011288	Bra011288	+	2906649	2908748
TCONS_00002879	Intronic lncRNA	A01	-	2917590	2917849	Bra011285	Bra011285	-	2915978	2923417
TCONS_00002898	Intronic lncRNA	A01	-	2991950	2992384	Bra011272	Bra011272	-	2990948	2994079
TCONS_00002920	Sense overlapping lncRNA	A01	-	3100445	3103292	Bra011246	Bra011246	-	3103029	3112105
TCONS_00002931	Intergenric lncRNA	A01	-	3142273	3143118	.	.	.	.	.
TCONS_00002932	Intergenric lncRNA	A01	-	3144245	3145465	.	.	.	.	.
TCONS_00002940	Antisense lncRNA	A01	-	3198034	3198907	Bra011228	Bra011228	+	3196340	3198109
TCONS_00002941	Antisense lncRNA	A01	-	3198104	3198914	Bra011228	Bra011228	+	3196340	3198109
TCONS_00002960	Intergenric lncRNA	A01	-	3526132	3526664	.	.	.	.	.
TCONS_00002968	Sense overlapping lncRNA	A01	-	3563697	3564377	Bra011166	Bra011166	-	3561450	3563794
TCONS_00003007	Intronic lncRNA	A01	-	4005535	4005806	Bra011083	Bra011083	-	4004992	4008838
TCONS_00003015	Intergenric lncRNA	A01	-	4106255	4106752	.	.	.	.	.
TCONS_00003016	Intergenric lncRNA	A01	-	4107066	4107461	.	.	.	.	.
TCONS_00003046	Intergenric lncRNA	A01	-	4270729	4271262	.	.	.	.	.
TCONS_00003051	Antisense lncRNA	A01	-	4326482	4326746	Bra011035	Bra011035	+	4325212	4326560
TCONS_00003058	Sense overlapping lncRNA	A01	-	4359455	4360320	Bra011025	Bra011025	-	4358105	4359462
TCONS_00003061	Intergenric lncRNA	A01	-	4381792	4382132	.	.	.	.	.
TCONS_00003077	Intergenric lncRNA	A01	-	4601328	4601661	.	.	.	.	.
TCONS_00003100	Intergenric lncRNA	A01	-	4887422	4888433	.	.	.	.	.
TCONS_00003147	Intronic lncRNA	A01	-	5316565	5316833	Bra013383	Bra013383	-	5315328	5324850
TCONS_00003150	Intronic lncRNA	A01	-	5320496	5322547	Bra013383	Bra013383	-	5315328	5324850
TCONS_00003152	Intronic lncRNA	A01	-	5320496	5322547	Bra013383	Bra013383	-	5315328	5324850
TCONS_00003167	Intergenric lncRNA	A01	-	5414159	5414819	.	.	.	.	.
TCONS_00003168	Intergenric lncRNA	A01	-	5414159	5414846	.	.	.	.	.
TCONS_00003187	Antisense lncRNA	A01	-	5611953	5612254	Bra013429	Bra013429	+	5611958	5612549
TCONS_00003208	Antisense lncRNA	A01	-	5771598	5771814	Bra013453	Bra013453	+	5768763	5771648
TCONS_00003242	Intergenric lncRNA	A01	-	6091250	6091466	.	.	.	.	.
TCONS_00003278	Antisense lncRNA	A01	-	6385289	6385578	Bra013567	Bra013567	+	6381210	6385569
TCONS_00003305	Antisense lncRNA	A01	-	6614404	6614642	Bra013606	Bra013606	+	6614609	6616978
TCONS_00003318	Intergenric lncRNA	A01	-	6709321	6709581	.	.	.	.	.
TCONS_00003338	Antisense lncRNA	A01	-	6907802	6908796	Bra013658	Bra013658	+	6908289	6910886
TCONS_00003339	Antisense lncRNA	A01	-	6928609	6929034	Bra013661	Bra013661	+	6927844	6934400
TCONS_00003372	Antisense lncRNA	A01	-	7139801	7140202	Bra013685	Bra013685	+	7139496	7140470
TCONS_00003377	Intergenric lncRNA	A01	-	7177044	7177387	.	.	.	.	.
TCONS_00003378	Intergenric lncRNA	A01	-	7189467	7189762	.	.	.	.	.
TCONS_00003396	Intergenric lncRNA	A01	-	7524137	7524359	.	.	.	.	.
TCONS_00003401	Antisense lncRNA	A01	-	7602718	7603555	Bra013752	Bra013752	+	7603071	7603453
TCONS_00003402	Intergenric lncRNA	A01	-	7629158	7629450	.	.	.	.	.
TCONS_00003403	Intergenric lncRNA	A01	-	7640290	7640740	.	.	.	.	.
TCONS_00003424	Intronic lncRNA	A01	-	7798111	7798408	Bra013798	Bra013798	-	7797197	7799662
TCONS_00003464	Intergenric lncRNA	A01	-	8067515	8068473	.	.	.	.	.
TCONS_00003469	Intergenric lncRNA	A01	-	8092438	8092710	.	.	.	.	.
TCONS_00003478	Antisense lncRNA	A01	-	8160270	8160644	Bra013869	Bra013869	+	8160594	8162662
TCONS_00003483	Intergenric lncRNA	A01	-	8188223	8188560	.	.	.	.	.
TCONS_00003488	Antisense lncRNA	A01	-	8248112	8248443	Bra013884	Bra013884	+	8242906	8248201
TCONS_00003530	Intronic lncRNA	A01	-	8795120	8796813	Bra039768	Bra039768	+	8792116	8813888
TCONS_00003531	Intergenric lncRNA	A01	-	8882872	8883248	.	.	.	.	.
TCONS_00003532	Intergenric lncRNA	A01	-	8883659	8884039	.	.	.	.	.
TCONS_00003560	Antisense lncRNA	A01	-	9152862	9153096	Bra026429	Bra026429	+	9153021	9153812
TCONS_00003567	Intergenric lncRNA	A01	-	9188926	9189454	.	.	.	.	.
TCONS_00003578	Intronic lncRNA	A01	-	9276785	9277033	Bra026408	Bra026408	+	9275940	9298815
TCONS_00003591	Intergenric lncRNA	A01	-	9370144	9370509	.	.	.	.	.
TCONS_00003592	Intergenric lncRNA	A01	-	9371025	9372154	.	.	.	.	.
TCONS_00003632	Intergenric lncRNA	A01	-	9719598	9720372	.	.	.	.	.
TCONS_00003647	Sense overlapping lncRNA	A01	-	9775959	9776255	Bra026328	Bra026328	-	9776165	9779686
TCONS_00003675	Intergenric lncRNA	A01	-	10003728	10003957	.	.	.	.	.
TCONS_00003685	Intergenric lncRNA	A01	-	10058011	10058299	.	.	.	.	.
TCONS_00003689	Intergenric lncRNA	A01	-	10068211	10069160	.	.	.	.	.
TCONS_00003725	Sense overlapping lncRNA	A01	-	10418304	10420125	Bra040103	Bra040103	-	10419279	10423799
TCONS_00003732	Intergenric lncRNA	A01	-	10624186	10624497	.	.	.	.	.
TCONS_00003743	Antisense lncRNA	A01	-	10664779	10666086	Bra038494	Bra038494	+	10664800	10665693
TCONS_00003745	Intergenric lncRNA	A01	-	10677795	10678015	.	.	.	.	.
TCONS_00003749	Antisense lncRNA	A01	-	10726102	10726358	Bra038486	Bra038486	+	10724690	10726171
TCONS_00003754	Sense overlapping lncRNA	A01	-	10805072	10805309	Bra038467	Bra038467	-	10805256	10807582
TCONS_00003756	Intergenric lncRNA	A01	-	10823873	10824452	.	.	.	.	.
TCONS_00003760	Antisense lncRNA	A01	-	10843070	10844623	Bra038464	Bra038464	+	10841415	10844171
TCONS_00003775	Intronic lncRNA	A01	-	11095673	11096071	Bra033535	Bra033535	+	11094275	11096433
TCONS_00003781	Intergenric lncRNA	A01	-	11151149	11151575	.	.	.	.	.
TCONS_00003784	Intergenric lncRNA	A01	-	11165862	11166803	.	.	.	.	.
TCONS_00003789	Intergenric lncRNA	A01	-	11194262	11194544	.	.	.	.	.
TCONS_00003791	Intergenric lncRNA	A01	-	11205119	11205447	.	.	.	.	.
TCONS_00003792	Intergenric lncRNA	A01	-	11205727	11206270	.	.	.	.	.
TCONS_00003802	Intergenric lncRNA	A01	-	11264155	11264466	.	.	.	.	.
TCONS_00003830	Antisense lncRNA	A01	-	11511677	11511948	Bra039538	Bra039538	+	11510855	11512648
TCONS_00003836	Antisense lncRNA	A01	-	11556179	11556565	Bra039546	Bra039546	+	11556534	11559592
TCONS_00003844	Intergenric lncRNA	A01	-	11632207	11632426	.	.	.	.	.
TCONS_00003846	Intergenric lncRNA	A01	-	11660978	11661433	.	.	.	.	.
TCONS_00003847	Intergenric lncRNA	A01	-	11662377	11662991	.	.	.	.	.
TCONS_00003872	Intergenric lncRNA	A01	-	11946015	11946494	.	.	.	.	.
TCONS_00003874	Intergenric lncRNA	A01	-	11957544	11958016	.	.	.	.	.
TCONS_00003875	Intergenric lncRNA	A01	-	11959618	11959833	.	.	.	.	.
TCONS_00003885	Intergenric lncRNA	A01	-	12109073	12109316	.	.	.	.	.
TCONS_00003890	Antisense lncRNA	A01	-	12278803	12279183	Bra036877	Bra036877	+	12279140	12280356
TCONS_00003897	Intergenric lncRNA	A01	-	12331810	12332015	.	.	.	.	.
TCONS_00003908	Intergenric lncRNA	A01	-	12417899	12418807	.	.	.	.	.
TCONS_00003912	Intergenric lncRNA	A01	-	12513484	12514170	.	.	.	.	.
TCONS_00003913	Intergenric lncRNA	A01	-	12513645	12514170	.	.	.	.	.
TCONS_00003920	Intergenric lncRNA	A01	-	12733789	12734163	.	.	.	.	.
TCONS_00003921	Intergenric lncRNA	A01	-	12745956	12746193	.	.	.	.	.
TCONS_00003962	Intergenric lncRNA	A01	-	13556052	13556739	.	.	.	.	.
TCONS_00003981	Intergenric lncRNA	A01	-	13903714	13904336	.	.	.	.	.
TCONS_00003985	Intergenric lncRNA	A01	-	14046755	14046999	.	.	.	.	.
TCONS_00003988	Antisense lncRNA	A01	-	14122966	14123223	Bra029902	Bra029902	+	14120776	14122985
TCONS_00003991	Intergenric lncRNA	A01	-	14228517	14239815	.	.	.	.	.
TCONS_00003992	Intergenric lncRNA	A01	-	14228517	14239815	.	.	.	.	.
TCONS_00003993	Intergenric lncRNA	A01	-	14228517	14239815	.	.	.	.	.
TCONS_00003995	Intergenric lncRNA	A01	-	14252575	14253329	.	.	.	.	.
TCONS_00004003	Antisense lncRNA	A01	-	14390603	14390896	Bra029924	Bra029924	+	14387439	14391458
TCONS_00004007	Intergenric lncRNA	A01	-	14439543	14439828	.	.	.	.	.
TCONS_00004010	Intergenric lncRNA	A01	-	14490942	14491244	.	.	.	.	.
TCONS_00004015	Intergenric lncRNA	A01	-	14527787	14528215	.	.	.	.	.
TCONS_00004020	Intergenric lncRNA	A01	-	14657690	14658960	.	.	.	.	.
TCONS_00004029	Antisense lncRNA	A01	-	14693211	14693539	Bra029954	Bra029954	+	14690258	14693673
TCONS_00004051	Intergenric lncRNA	A01	-	15055422	15055776	.	.	.	.	.
TCONS_00004062	Intergenric lncRNA	A01	-	15242971	15243260	.	.	.	.	.
TCONS_00004065	Intergenric lncRNA	A01	-	15358060	15358502	.	.	.	.	.
TCONS_00004068	Antisense lncRNA	A01	-	15392418	15393953	Bra038865	Bra038865	+	15391440	15393356
TCONS_00004069	Antisense lncRNA	A01	-	15392418	15393953	Bra038865	Bra038865	+	15391440	15393356
TCONS_00004076	Intergenric lncRNA	A01	-	15468054	15468646	.	.	.	.	.
TCONS_00004077	Intergenric lncRNA	A01	-	15468763	15469282	.	.	.	.	.
TCONS_00004081	Antisense lncRNA	A01	-	15551004	15551217	Bra038885	Bra038885	+	15551159	15552115
TCONS_00004120	Sense overlapping lncRNA	A01	-	15882166	15883335	Bra035456	Bra035456	-	15881078	15883145
TCONS_00004121	Sense overlapping lncRNA	A01	-	15882166	15883335	Bra035456	Bra035456	-	15881078	15883145
TCONS_00004133	Intergenric lncRNA	A01	-	16174505	16174754	.	.	.	.	.
TCONS_00004137	Intergenric lncRNA	A01	-	16254832	16255452	.	.	.	.	.
TCONS_00004147	Intergenric lncRNA	A01	-	16397294	16397680	.	.	.	.	.
TCONS_00004149	Intergenric lncRNA	A01	-	16486907	16488154	.	.	.	.	.
TCONS_00004150	Intergenric lncRNA	A01	-	16534099	16534476	.	.	.	.	.
TCONS_00004158	Intergenric lncRNA	A01	-	16564789	16565029	.	.	.	.	.
TCONS_00004159	Intergenric lncRNA	A01	-	16577872	16578102	.	.	.	.	.
TCONS_00004166	Intergenric lncRNA	A01	-	16712579	16713554	.	.	.	.	.
TCONS_00004167	Intergenric lncRNA	A01	-	16714442	16715509	.	.	.	.	.
TCONS_00004209	Intergenric lncRNA	A01	-	17174603	17175321	.	.	.	.	.
TCONS_00004229	Sense overlapping lncRNA	A01	-	17428105	17428899	Bra031424	Bra031424	-	17427989	17428381
TCONS_00004240	Intergenric lncRNA	A01	-	17493067	17494841	.	.	.	.	.
TCONS_00004245	Intergenric lncRNA	A01	-	17526977	17527289	.	.	.	.	.
TCONS_00004252	Intergenric lncRNA	A01	-	17552504	17553337	.	.	.	.	.
TCONS_00004253	Intergenric lncRNA	A01	-	17560513	17561208	.	.	.	.	.
TCONS_00004257	Sense overlapping lncRNA	A01	-	17603639	17603954	Bra031403	Bra031403	-	17602193	17603658
TCONS_00004260	Intronic lncRNA	A01	-	17620901	17621648	Bra031401	Bra031401	-	17617177	17622909
TCONS_00004270	Intergenric lncRNA	A01	-	17905626	17907371	.	.	.	.	.
TCONS_00004284	Intergenric lncRNA	A01	-	18211673	18212296	.	.	.	.	.
TCONS_00004302	Intergenric lncRNA	A01	-	18343374	18343876	.	.	.	.	.
TCONS_00004303	Intergenric lncRNA	A01	-	18367181	18367500	.	.	.	.	.
TCONS_00004326	Intergenric lncRNA	A01	-	18768844	18769391	.	.	.	.	.
TCONS_00004327	Intergenric lncRNA	A01	-	18776291	18777350	.	.	.	.	.
TCONS_00004336	Intergenric lncRNA	A01	-	18972579	18973230	.	.	.	.	.
TCONS_00004337	Intergenric lncRNA	A01	-	18985220	18985467	.	.	.	.	.
TCONS_00004346	Intergenric lncRNA	A01	-	19134782	19136451	.	.	.	.	.
TCONS_00004348	Intergenric lncRNA	A01	-	19208300	19208727	.	.	.	.	.
TCONS_00004366	Sense overlapping lncRNA	A01	-	19462977	19464334	Bra023833	Bra023833	-	19463713	19469300
TCONS_00004387	Intergenric lncRNA	A01	-	19612955	19613280	.	.	.	.	.
TCONS_00004394	Intergenric lncRNA	A01	-	19680661	19682070	.	.	.	.	.
TCONS_00004395	Intergenric lncRNA	A01	-	19682292	19683410	.	.	.	.	.
TCONS_00004396	Antisense lncRNA	A01	-	19683913	19684841	Bra023861	Bra023861	+	19684757	19685380
TCONS_00004399	Intergenric lncRNA	A01	-	19725901	19726199	.	.	.	.	.
TCONS_00004404	Intergenric lncRNA	A01	-	19821825	19822120	.	.	.	.	.
TCONS_00004410	Intergenric lncRNA	A01	-	19982087	19982544	.	.	.	.	.
TCONS_00004420	Intronic lncRNA	A01	-	20067182	20067545	Bra023900	Bra023900	-	20065475	20069094
TCONS_00004426	Intergenric lncRNA	A01	-	20116687	20116932	.	.	.	.	.
TCONS_00004427	Intergenric lncRNA	A01	-	20117441	20117677	.	.	.	.	.
TCONS_00004436	Intergenric lncRNA	A01	-	20180996	20181280	.	.	.	.	.
TCONS_00004446	Intergenric lncRNA	A01	-	20395213	20395896	.	.	.	.	.
TCONS_00004447	Intergenric lncRNA	A01	-	20396229	20396702	.	.	.	.	.
TCONS_00004448	Intergenric lncRNA	A01	-	20411016	20411826	.	.	.	.	.
TCONS_00004452	Sense overlapping lncRNA	A01	-	20462350	20462895	Bra038251	Bra038251	-	20459039	20462638
TCONS_00004460	Antisense lncRNA	A01	-	20515609	20515834	Bra038245	Bra038245	+	20513527	20515624
TCONS_00004461	Intronic lncRNA	A01	-	20517370	20518056	Bra038243	Bra038243	+	20513527	20527376
TCONS_00004465	Intronic lncRNA	A01	-	20542069	20542427	Bra038240	Bra038240	-	20540709	20543360
TCONS_00004478	Intergenric lncRNA	A01	-	20712206	20712568	.	.	.	.	.
TCONS_00004481	Sense overlapping lncRNA	A01	-	20780008	20780235	Bra038209	Bra038209	-	20778224	20781369
TCONS_00004491	Intergenric lncRNA	A01	-	20900571	20900875	.	.	.	.	.
TCONS_00004502	Intergenric lncRNA	A01	-	21127183	21127397	.	.	.	.	.
TCONS_00004503	Intergenric lncRNA	A01	-	21127573	21127960	.	.	.	.	.
TCONS_00004511	Intronic lncRNA	A01	-	21131346	21131575	Bra037563	Bra037563	-	21129997	21135158
TCONS_00004512	Sense overlapping lncRNA	A01	-	21134794	21136698	Bra037563	Bra037563	-	21129997	21135158
TCONS_00004530	Intergenric lncRNA	A01	-	21482632	21483053	.	.	.	.	.
TCONS_00004532	Sense overlapping lncRNA	A01	-	21527779	21538351	Bra021316	Bra021316	-	21526681	21529041
TCONS_00004536	Intergenric lncRNA	A01	-	21534583	21535061	.	.	.	.	.
TCONS_00004538	Intergenric lncRNA	A01	-	21538652	21539488	.	.	.	.	.
TCONS_00004541	Intergenric lncRNA	A01	-	21632856	21633100	.	.	.	.	.
TCONS_00004545	Intergenric lncRNA	A01	-	21781651	21783240	.	.	.	.	.
TCONS_00004547	Antisense lncRNA	A01	-	21857139	21857375	Bra021301	Bra021301	+	21856197	21857723
TCONS_00004587	Antisense lncRNA	A01	-	22244141	22244468	Bra021249	Bra021249	+	22243688	22244230
TCONS_00004588	Intergenric lncRNA	A01	-	22245860	22246154	.	.	.	.	.
TCONS_00004593	Intergenric lncRNA	A01	-	22293509	22293766	.	.	.	.	.
TCONS_00004594	Sense overlapping lncRNA	A01	-	22348499	22348707	Bra021234	Bra021234	-	22348653	22349207
TCONS_00004606	Intergenric lncRNA	A01	-	22532771	22533064	.	.	.	.	.
TCONS_00004619	Intergenric lncRNA	A01	-	22708403	22708619	.	.	.	.	.
TCONS_00004622	Sense overlapping lncRNA	A01	-	22743325	22744314	Bra021174	Bra021174	-	22743737	22744346
TCONS_00004623	Sense overlapping lncRNA	A01	-	22743325	22744314	Bra021174	Bra021174	-	22743737	22744346
TCONS_00004624	Sense overlapping lncRNA	A01	-	22743325	22744321	Bra021174	Bra021174	-	22743737	22744346
TCONS_00004630	Intergenric lncRNA	A01	-	22783163	22783456	.	.	.	.	.
TCONS_00004631	Antisense lncRNA	A01	-	22789675	22791865	Bra021168	Bra021168	+	22790179	22794471
TCONS_00004661	Intergenric lncRNA	A01	-	23034769	23035269	.	.	.	.	.
TCONS_00004662	Intergenric lncRNA	A01	-	23039363	23040090	.	.	.	.	.
TCONS_00004664	Antisense lncRNA	A01	-	23057895	23058122	Bra021115	Bra021115	+	23055422	23058217
TCONS_00004677	Intronic lncRNA	A01	-	23195200	23195441	Bra021091	Bra021091	-	23191420	23198089
TCONS_00004683	Intergenric lncRNA	A01	-	23399425	23399646	.	.	.	.	.
TCONS_00004687	Intergenric lncRNA	A01	-	23443906	23444982	.	.	.	.	.
TCONS_00004698	Intergenric lncRNA	A01	-	23535745	23536142	.	.	.	.	.
TCONS_00004700	Intergenric lncRNA	A01	-	23536912	23537736	.	.	.	.	.
TCONS_00004718	Antisense lncRNA	A01	-	23697326	23697639	Bra021558	Bra021558	+	23697557	23699353
TCONS_00004719	Antisense lncRNA	A01	-	23714069	23714306	Bra021557	Bra021557	+	23713952	23714259
TCONS_00004725	Antisense lncRNA	A01	-	23868436	23868655	Bra021536	Bra021536	+	23868571	23869491
TCONS_00004738	Intronic lncRNA	A01	-	23915730	23916022	Bra021526	Bra021526	-	23913359	23917353
TCONS_00004740	Intergenric lncRNA	A01	-	23965192	23965415	.	.	.	.	.
TCONS_00004741	Intergenric lncRNA	A01	-	23978787	23978992	.	.	.	.	.
TCONS_00004749	Antisense lncRNA	A01	-	24089789	24090272	Bra021504	Bra021504	+	24089353	24089901
TCONS_00004755	Intergenric lncRNA	A01	-	24171201	24171741	.	.	.	.	.
TCONS_00004775	Antisense lncRNA	A01	-	24398358	24399481	Bra038698	Bra038698	+	24396387	24398630
TCONS_00004776	Antisense lncRNA	A01	-	24398358	24399481	Bra038698	Bra038698	+	24396387	24398630
TCONS_00004794	Antisense lncRNA	A01	-	24657671	24657997	Bra034165	Bra034165	+	24657880	24658710
TCONS_00004809	Intergenric lncRNA	A01	-	24706070	24706401	.	.	.	.	.
TCONS_00004812	Intergenric lncRNA	A01	-	24723564	24723825	.	.	.	.	.
TCONS_00004858	Intergenric lncRNA	A01	-	25105444	25105729	.	.	.	.	.
TCONS_00004891	Intergenric lncRNA	A01	-	25310280	25310605	.	.	.	.	.
TCONS_00004950	Intronic lncRNA	A01	-	25771591	25772039	Bra040226	Bra040226	-	25769895	25772541
TCONS_00004955	Intronic lncRNA	A01	-	25805821	25806109	Bra040233	Bra040233	-	25804772	25806945
TCONS_00004986	Antisense lncRNA	A01	-	26142882	26143163	Bra036425	Bra036425	+	26141452	26143752
TCONS_00005086	Sense overlapping lncRNA	A02	+	15555	15818	Bra028918	Bra028918	+	14586	15631
TCONS_00005090	Antisense lncRNA	A02	+	69133	69983	Bra028910	Bra028910	-	68379	69263
TCONS_00005094	Antisense lncRNA	A02	+	107806	108378	Bra028905	Bra028905	-	108081	111969
TCONS_00005119	Intergenric lncRNA	A02	+	286045	286246	.	.	.	.	.
TCONS_00005123	Intergenric lncRNA	A02	+	306395	306665	.	.	.	.	.
TCONS_00005136	Intronic lncRNA	A02	+	375946	376222	Bra028849	Bra028849	+	373097	376581
TCONS_00005147	Intergenric lncRNA	A02	+	469456	470065	.	.	.	.	.	AT4 or IPS1
TCONS_00005152	Intergenric lncRNA	A02	+	495440	495755	.	.	.	.	.
TCONS_00005156	Antisense lncRNA	A02	+	552323	552534	Bra028813	Bra028813	-	551320	553884
TCONS_00005189	Intergenric lncRNA	A02	+	825440	825749	.	.	.	.	.
TCONS_00005240	Intergenric lncRNA	A02	+	1226215	1226652	.	.	.	.	.
TCONS_00005251	Sense overlapping lncRNA	A02	+	1291351	1291581	Bra028655	Bra028655	+	1287618	1291476
TCONS_00005279	Antisense lncRNA	A02	+	1530477	1530696	Bra028598	Bra028598	-	1530395	1531996
TCONS_00005291	Intergenric lncRNA	A02	+	1666025	1666238	.	.	.	.	.
TCONS_00005311	Intergenric lncRNA	A02	+	1850750	1851007	.	.	.	.	.
TCONS_00005336	Intronic lncRNA	A02	+	1994203	1995275	Bra023366	Bra023366	+	1993584	1997362
TCONS_00005405	Intergenric lncRNA	A02	+	2540190	2540933	.	.	.	.	.
TCONS_00005408	Antisense lncRNA	A02	+	2548050	2548368	Bra023486	Bra023486	-	2548271	2549423
TCONS_00005409	Intronic lncRNA	A02	+	2549003	2549301	Bra023486	Bra023486	-	2548271	2549423
TCONS_00005412	Intergenric lncRNA	A02	+	2560104	2560678	.	.	.	.	.
TCONS_00005428	Intergenric lncRNA	A02	+	2687520	2688012	.	.	.	.	.
TCONS_00005434	Antisense lncRNA	A02	+	2752419	2752860	Bra023526	Bra023526	-	2749493	2752610
TCONS_00005441	Intergenric lncRNA	A02	+	2817828	2818059	.	.	.	.	.
TCONS_00005472	Intergenric lncRNA	A02	+	2972933	2973200	.	.	.	.	.
TCONS_00005510	Antisense lncRNA	A02	+	3229300	3229585	Bra023628	Bra023628	-	3229164	3231443
TCONS_00005525	Intergenric lncRNA	A02	+	3438709	3438926	.	.	.	.	.
TCONS_00005526	Intronic lncRNA	A02	+	3446582	3447120	Bra023672	Bra023672	-	3445316	3448330
TCONS_00005541	Intergenric lncRNA	A02	+	3525082	3525722	.	.	.	.	.
TCONS_00005558	Antisense lncRNA	A02	+	3664238	3664477	Bra023713	Bra023713	-	3664072	3666870
TCONS_00005565	Antisense lncRNA	A02	+	3703859	3704147	Bra020034	Bra020034	-	3703617	3707059
TCONS_00005618	Antisense lncRNA	A02	+	4088222	4088467	Bra020119	Bra020119	-	4087882	4088313
TCONS_00005625	Intergenric lncRNA	A02	+	4143050	4143282	.	.	.	.	.
TCONS_00005634	Intronic lncRNA	A02	+	4213925	4214231	Bra020142	Bra020142	+	4213509	4215728
TCONS_00005651	Intergenric lncRNA	A02	+	4486394	4486740	.	.	.	.	.
TCONS_00005673	Intergenric lncRNA	A02	+	4917307	4918336	.	.	.	.	.
TCONS_00005699	Intergenric lncRNA	A02	+	5189965	5190244	.	.	.	.	.
TCONS_00005734	Intergenric lncRNA	A02	+	5416788	5417708	.	.	.	.	.
TCONS_00005750	Antisense lncRNA	A02	+	5525886	5526170	Bra020399	Bra020399	-	5524819	5527091
TCONS_00005755	Intergenric lncRNA	A02	+	5555468	5555874	.	.	.	.	.
TCONS_00005761	Intergenric lncRNA	A02	+	5623475	5623749	.	.	.	.	.
TCONS_00005763	Intergenric lncRNA	A02	+	5623923	5624207	.	.	.	.	.
TCONS_00005768	Intergenric lncRNA	A02	+	5654800	5655095	.	.	.	.	.
TCONS_00005783	Intergenric lncRNA	A02	+	5800253	5801262	.	.	.	.	.
TCONS_00005827	Intergenric lncRNA	A02	+	6363929	6364378	.	.	.	.	.
TCONS_00005829	Intergenric lncRNA	A02	+	6372277	6373016	.	.	.	.	.
TCONS_00005830	Intergenric lncRNA	A02	+	6373462	6374102	.	.	.	.	.
TCONS_00005869	Intergenric lncRNA	A02	+	6745386	6745773	.	.	.	.	.
TCONS_00005884	Intergenric lncRNA	A02	+	6961663	6961865	.	.	.	.	.
TCONS_00005899	Antisense lncRNA	A02	+	7213663	7213882	Bra022655	Bra022655	-	7213879	7215613
TCONS_00005900	Intergenric lncRNA	A02	+	7252124	7252415	.	.	.	.	.
TCONS_00005908	Intergenric lncRNA	A02	+	7375318	7375706	.	.	.	.	.
TCONS_00005911	Antisense lncRNA	A02	+	7382256	7382603	Bra022634	Bra022634	-	7381641	7382447
TCONS_00005920	Antisense lncRNA	A02	+	7536963	7537200	Bra022610	Bra022610	-	7535466	7539651
TCONS_00005930	Intergenric lncRNA	A02	+	7689187	7689619	.	.	.	.	.
TCONS_00005932	Intergenric lncRNA	A02	+	7730149	7730368	.	.	.	.	.
TCONS_00005937	Intergenric lncRNA	A02	+	7783661	7783931	.	.	.	.	.
TCONS_00005973	Intergenric lncRNA	A02	+	8312160	8312481	.	.	.	.	.
TCONS_00005978	Intronic lncRNA	A02	+	8384377	8384594	Bra022501	Bra022501	-	8383868	8388504
TCONS_00005979	Sense overlapping lncRNA	A02	+	8392973	8393298	Bra022500	Bra022500	+	8393132	8398623
TCONS_00006001	Antisense lncRNA	A02	+	8586813	8587924	Bra022470	Bra022470	-	8585805	8589701
TCONS_00006002	Antisense lncRNA	A02	+	8587038	8587924	Bra022470	Bra022470	-	8585805	8589701
TCONS_00006008	Intergenric lncRNA	A02	+	8638936	8639802	.	.	.	.	.
TCONS_00006020	Intronic lncRNA	A02	+	8894121	8894675	Bra040631	Bra040631	-	8893046	8896451
TCONS_00006023	Intergenric lncRNA	A02	+	8897501	8898882	.	.	.	.	.
TCONS_00006025	Intergenric lncRNA	A02	+	8899022	8899711	.	.	.	.	.
TCONS_00006026	Intergenric lncRNA	A02	+	8901735	8902197	.	.	.	.	.
TCONS_00006054	Sense overlapping lncRNA	A02	+	9101009	9101881	Bra034025	Bra034025	+	9100616	9101692
TCONS_00006055	Antisense lncRNA	A02	+	9151484	9151750	Bra034020	Bra034020	-	9130697	9153590
TCONS_00006062	Intergenric lncRNA	A02	+	9269948	9270295	.	.	.	.	.
TCONS_00006081	Intergenric lncRNA	A02	+	9434942	9435788	.	.	.	.	.
TCONS_00006082	Intergenric lncRNA	A02	+	9438615	9438834	.	.	.	.	.
TCONS_00006083	Intergenric lncRNA	A02	+	9439083	9439467	.	.	.	.	.
TCONS_00006104	Intronic lncRNA	A02	+	9600241	9600619	Bra033958	Bra033958	+	9596238	9605880
TCONS_00006119	Antisense lncRNA	A02	+	9698618	9699216	Bra033946	Bra033946	-	9697892	9699690
TCONS_00006125	Intergenric lncRNA	A02	+	9821071	9821856	.	.	.	.	.
TCONS_00006137	Antisense lncRNA	A02	+	10002319	10002819	Bra038358	Bra038358	-	10001937	10002723
TCONS_00006138	Intergenric lncRNA	A02	+	10013838	10015008	.	.	.	.	.
TCONS_00006140	Intergenric lncRNA	A02	+	10047657	10048142	.	.	.	.	.
TCONS_00006142	Sense overlapping lncRNA	A02	+	10049342	10049616	Bra038352	Bra038352	+	10048337	10049520
TCONS_00006165	Intergenric lncRNA	A02	+	10243333	10243673	.	.	.	.	.
TCONS_00006166	Intergenric lncRNA	A02	+	10246208	10246616	.	.	.	.	.
TCONS_00006197	Antisense lncRNA	A02	+	10470242	10474389	Bra007874	Bra007874	-	10461242	10470350
TCONS_00006198	Intergenric lncRNA	A02	+	10472998	10474389	.	.	.	.	.
TCONS_00006204	Intergenric lncRNA	A02	+	10537348	10537928	.	.	.	.	.
TCONS_00006216	Antisense lncRNA	A02	+	10774782	10776606	Bra007907	Bra007907	-	10774441	10781214
TCONS_00006243	Sense overlapping lncRNA	A02	+	10986369	10986612	Bra007938	Bra007938	+	10986534	10986782
TCONS_00006245	Intergenric lncRNA	A02	+	11037736	11038121	.	.	.	.	.
TCONS_00006247	Intergenric lncRNA	A02	+	11039948	11040234	.	.	.	.	.
TCONS_00006255	Intergenric lncRNA	A02	+	11120954	11121649	.	.	.	.	.
TCONS_00006257	Intergenric lncRNA	A02	+	11128640	11128961	.	.	.	.	.
TCONS_00006302	Antisense lncRNA	A02	+	11643992	11644373	Bra008027	Bra008027	-	11640835	11644068
TCONS_00006311	Intergenric lncRNA	A02	+	11731151	11731479	.	.	.	.	.
TCONS_00006335	Antisense lncRNA	A02	+	11950684	11952046	Bra008058	Bra008058	-	11949875	11952081
TCONS_00006336	Intergenric lncRNA	A02	+	11953160	11953612	.	.	.	.	.
TCONS_00006347	Sense overlapping lncRNA	A02	+	12059039	12059337	Bra008085	Bra008085	+	12059291	12059884
TCONS_00006356	Intergenric lncRNA	A02	+	12164218	12164486	.	.	.	.	.
TCONS_00006367	Intergenric lncRNA	A02	+	12415780	12416085	.	.	.	.	.
TCONS_00006386	Intergenric lncRNA	A02	+	12631748	12633182	.	.	.	.	.
TCONS_00006397	Intergenric lncRNA	A02	+	12731997	12732287	.	.	.	.	.
TCONS_00006403	Antisense lncRNA	A02	+	12829710	12830390	Bra008208	Bra008208	-	12829463	12831420
TCONS_00006404	Antisense lncRNA	A02	+	12830711	12830990	Bra008208	Bra008208	-	12829463	12831420
TCONS_00006422	Intergenric lncRNA	A02	+	13092397	13092650	.	.	.	.	.
TCONS_00006447	Intergenric lncRNA	A02	+	13574463	13574758	.	.	.	.	.
TCONS_00006478	Intergenric lncRNA	A02	+	13933905	13934754	.	.	.	.	.
TCONS_00006528	Intergenric lncRNA	A02	+	14460308	14462209	.	.	.	.	.
TCONS_00006530	Intergenric lncRNA	A02	+	14464525	14464785	.	.	.	.	.
TCONS_00006532	Intergenric lncRNA	A02	+	14473250	14473669	.	.	.	.	.
TCONS_00006538	Intergenric lncRNA	A02	+	14525293	14527510	.	.	.	.	.
TCONS_00006540	Intergenric lncRNA	A02	+	14531386	14532293	.	.	.	.	.
TCONS_00006560	Intronic lncRNA	A02	+	14716739	14722941	Bra008451	Bra008451	+	14715316	14723629
TCONS_00006575	Intergenric lncRNA	A02	+	14892980	14893235	.	.	.	.	.
TCONS_00006585	Intergenric lncRNA	A02	+	14995185	14995515	.	.	.	.	.
TCONS_00006588	Intergenric lncRNA	A02	+	15000763	15001012	.	.	.	.	.
TCONS_00006589	Intergenric lncRNA	A02	+	15001077	15001417	.	.	.	.	.
TCONS_00006590	Intergenric lncRNA	A02	+	15019488	15019768	.	.	.	.	.
TCONS_00006611	Intergenric lncRNA	A02	+	15264049	15265754	.	.	.	.	.
TCONS_00006612	Intergenric lncRNA	A02	+	15266253	15266552	.	.	.	.	.
TCONS_00006626	Antisense lncRNA	A02	+	15576424	15576691	Bra008559	Bra008559	-	15576596	15579015
TCONS_00006627	Intergenric lncRNA	A02	+	15582674	15583062	.	.	.	.	.
TCONS_00006638	Intergenric lncRNA	A02	+	15704533	15704771	.	.	.	.	.
TCONS_00006644	Intergenric lncRNA	A02	+	15829572	15830341	.	.	.	.	.
TCONS_00006673	Intergenric lncRNA	A02	+	16350999	16351881	.	.	.	.	.
TCONS_00006676	Antisense lncRNA	A02	+	16444248	16444763	Bra033130	Bra033130	-	16443816	16446170
TCONS_00006677	Antisense lncRNA	A02	+	16445098	16445354	Bra033130	Bra033130	-	16443816	16446170
TCONS_00006687	Intergenric lncRNA	A02	+	16547615	16548655	.	.	.	.	.
TCONS_00006690	Sense overlapping lncRNA	A02	+	16558400	16558723	Bra033141	Bra033141	+	16556554	16558992
TCONS_00006739	Intronic lncRNA	A02	+	17344859	17345060	Bra033209	Bra033209	+	17343708	17345889
TCONS_00006742	Intergenric lncRNA	A02	+	17507359	17508026	.	.	.	.	.
TCONS_00006743	Intergenric lncRNA	A02	+	17508730	17510884	.	.	.	.	.
TCONS_00006744	Intergenric lncRNA	A02	+	17542028	17546757	.	.	.	.	.
TCONS_00006745	Antisense lncRNA	A02	+	17554892	17555946	Bra021959	Bra021959	-	17552530	17555196
TCONS_00006754	Intergenric lncRNA	A02	+	17736685	17737016	.	.	.	.	.
TCONS_00006762	Intergenric lncRNA	A02	+	17818744	17821037	.	.	.	.	.
TCONS_00006763	Intergenric lncRNA	A02	+	17828419	17828818	.	.	.	.	.
TCONS_00006764	Intergenric lncRNA	A02	+	17834319	17834805	.	.	.	.	.
TCONS_00006772	Intronic lncRNA	A02	+	18104177	18104424	Bra022004	Bra022004	+	18102805	18105011
TCONS_00006777	Intergenric lncRNA	A02	+	18227685	18227890	.	.	.	.	.
TCONS_00006784	Intergenric lncRNA	A02	+	18412056	18412465	.	.	.	.	.
TCONS_00006785	Intergenric lncRNA	A02	+	18420446	18420697	.	.	.	.	.
TCONS_00006791	Intronic lncRNA	A02	+	18436975	18437330	Bra022036	Bra022036	+	18435929	18442886
TCONS_00006801	Intergenric lncRNA	A02	+	18607124	18607560	.	.	.	.	.
TCONS_00006811	Intergenric lncRNA	A02	+	18699451	18699717	.	.	.	.	.
TCONS_00006828	Intergenric lncRNA	A02	+	19033488	19034748	.	.	.	.	.
TCONS_00006829	Intergenric lncRNA	A02	+	19033950	19042207	.	.	.	.	.
TCONS_00006830	Antisense lncRNA	A02	+	19072443	19073049	Bra022104	Bra022104	-	19072266	19073973
TCONS_00006887	Intergenric lncRNA	A02	+	19577529	19577729	.	.	.	.	.
TCONS_00006889	Antisense lncRNA	A02	+	19633766	19634068	Bra026648	Bra026648	-	19634058	19634906
TCONS_00006906	Intergenric lncRNA	A02	+	19846460	19847145	.	.	.	.	.
TCONS_00006907	Antisense lncRNA	A02	+	19847907	19848191	Bra026627	Bra026627	-	19847723	19852615
TCONS_00006908	Intergenric lncRNA	A02	+	19883614	19884433	.	.	.	.	.
TCONS_00006942	Antisense lncRNA	A02	+	20355477	20357424	Bra026577	Bra026577	-	20355911	20357013
TCONS_00006943	Antisense lncRNA	A02	+	20355490	20357424	Bra026577	Bra026577	-	20355911	20357013
TCONS_00006944	Antisense lncRNA	A02	+	20355492	20357424	Bra026577	Bra026577	-	20355911	20357013
TCONS_00006945	Antisense lncRNA	A02	+	20361278	20361801	Bra026576	Bra026576	-	20357852	20361366
TCONS_00006950	Antisense lncRNA	A02	+	20381784	20383048	Bra026572	Bra026572	-	20382524	20383771
TCONS_00006951	Antisense lncRNA	A02	+	20382356	20382643	Bra026572	Bra026572	-	20382524	20383771
TCONS_00006952	Antisense lncRNA	A02	+	20383673	20383942	Bra026572	Bra026572	-	20382524	20383771
TCONS_00006957	Intronic lncRNA	A02	+	20424135	20424376	Bra026566	Bra026566	+	20423766	20425707
TCONS_00006970	Intergenric lncRNA	A02	+	20686354	20687102	.	.	.	.	.
TCONS_00006974	Intergenric lncRNA	A02	+	20690526	20691107	.	.	.	.	.
TCONS_00006981	Intergenric lncRNA	A02	+	20760740	20761624	.	.	.	.	.
TCONS_00006991	Intergenric lncRNA	A02	+	20910984	20911635	.	.	.	.	.
TCONS_00006994	Intergenric lncRNA	A02	+	20993065	20993317	.	.	.	.	.
TCONS_00006996	Antisense lncRNA	A02	+	21023907	21024464	Bra036375	Bra036375	-	21024100	21024351
TCONS_00006997	Intergenric lncRNA	A02	+	21041425	21042132	.	.	.	.	.
TCONS_00006998	Intergenric lncRNA	A02	+	21084978	21085188	.	.	.	.	.
TCONS_00007002	Intergenric lncRNA	A02	+	21115450	21115659	.	.	.	.	.
TCONS_00007003	Intergenric lncRNA	A02	+	21129910	21132436	.	.	.	.	.
TCONS_00007004	Sense overlapping lncRNA	A02	+	21129910	21133945	Bra036367	Bra036367	+	21132689	21139201
TCONS_00007005	Intronic lncRNA	A02	+	21129910	21133945	Bra036367	Bra036367	+	21132689	21139201
TCONS_00007010	Intergenric lncRNA	A02	+	21158323	21159691	.	.	.	.	.
TCONS_00007011	Intergenric lncRNA	A02	+	21158323	21159691	.	.	.	.	.
TCONS_00007012	Intergenric lncRNA	A02	+	21158323	21159691	.	.	.	.	.
TCONS_00007013	Intergenric lncRNA	A02	+	21158323	21159691	.	.	.	.	.
TCONS_00007014	Intergenric lncRNA	A02	+	21158326	21159691	.	.	.	.	.
TCONS_00007015	Intergenric lncRNA	A02	+	21158326	21159691	.	.	.	.	.
TCONS_00007016	Intergenric lncRNA	A02	+	21158336	21159691	.	.	.	.	.
TCONS_00007017	Intergenric lncRNA	A02	+	21158336	21159691	.	.	.	.	.
TCONS_00007018	Intergenric lncRNA	A02	+	21158353	21159691	.	.	.	.	.
TCONS_00007019	Intergenric lncRNA	A02	+	21158353	21159691	.	.	.	.	.
TCONS_00007020	Intergenric lncRNA	A02	+	21161670	21162254	.	.	.	.	.
TCONS_00007021	Intergenric lncRNA	A02	+	21175835	21176117	.	.	.	.	.
TCONS_00007022	Antisense lncRNA	A02	+	21185992	21186271	Bra036363	Bra036363	-	21185632	21186096
TCONS_00007026	Intergenric lncRNA	A02	+	21250003	21251203	.	.	.	.	.
TCONS_00007027	Intergenric lncRNA	A02	+	21251365	21252306	.	.	.	.	.
TCONS_00007035	Intergenric lncRNA	A02	+	21302118	21302395	.	.	.	.	.
TCONS_00007037	Intergenric lncRNA	A02	+	21330033	21330340	.	.	.	.	.
TCONS_00007038	Intergenric lncRNA	A02	+	21343121	21344185	.	.	.	.	.
TCONS_00007040	Intergenric lncRNA	A02	+	21371611	21371941	.	.	.	.	.
TCONS_00007047	Intronic lncRNA	A02	+	21654107	21654359	Bra032931	Bra032931	+	21650727	21655769
TCONS_00007052	Sense overlapping lncRNA	A02	+	21695361	21696784	Bra032938	Bra032938	+	21690732	21697188
TCONS_00007061	Antisense lncRNA	A02	+	21725715	21727677	Bra032946	Bra032946	-	21726189	21726794
TCONS_00007062	Intergenric lncRNA	A02	+	21728395	21729051	.	.	.	.	.
TCONS_00007082	Intronic lncRNA	A02	+	22027185	22027428	Bra032990	Bra032990	-	22026287	22028551
TCONS_00007083	Intergenric lncRNA	A02	+	22037865	22041466	.	.	.	.	.
TCONS_00007084	Intergenric lncRNA	A02	+	22038372	22041466	.	.	.	.	.
TCONS_00007085	Intergenric lncRNA	A02	+	22041664	22042184	.	.	.	.	.
TCONS_00007087	Intergenric lncRNA	A02	+	22056349	22056587	.	.	.	.	.
TCONS_00007107	Intergenric lncRNA	A02	+	22221388	22222255	.	.	.	.	.
TCONS_00007133	Intronic lncRNA	A02	+	22617309	22617870	Bra033089	Bra033089	-	22617049	22618311
TCONS_00007134	Intergenric lncRNA	A02	+	22621321	22622029	.	.	.	.	.
TCONS_00007157	Intergenric lncRNA	A02	+	22768773	22769167	.	.	.	.	.
TCONS_00007158	Intergenric lncRNA	A02	+	22769448	22769776	.	.	.	.	.
TCONS_00007160	Intergenric lncRNA	A02	+	22785498	22785700	.	.	.	.	.
TCONS_00007175	Intergenric lncRNA	A02	+	22950457	22951268	.	.	.	.	.
TCONS_00007178	Intergenric lncRNA	A02	+	23043703	23044086	.	.	.	.	.
TCONS_00007193	Intergenric lncRNA	A02	+	23252254	23252550	.	.	.	.	.
TCONS_00007195	Intergenric lncRNA	A02	+	23262368	23262670	.	.	.	.	.
TCONS_00007213	Intergenric lncRNA	A02	+	23393206	23394273	.	.	.	.	.
TCONS_00007219	Antisense lncRNA	A02	+	23503727	23504030	Bra020634	Bra020634	-	23503911	23505341
TCONS_00007220	Antisense lncRNA	A02	+	23504321	23504997	Bra020634	Bra020634	-	23503911	23505341
TCONS_00007221	Antisense lncRNA	A02	+	23505220	23507925	Bra020633	Bra020633	-	23507395	23511796
TCONS_00007226	Antisense lncRNA	A02	+	23531538	23532537	Bra020630	Bra020630	-	23531842	23532499
TCONS_00007227	Intergenric lncRNA	A02	+	23535783	23536067	.	.	.	.	.
TCONS_00007259	Intergenric lncRNA	A02	+	23767782	23768252	.	.	.	.	.
TCONS_00007261	Intergenric lncRNA	A02	+	23773530	23773735	.	.	.	.	.
TCONS_00007264	Sense overlapping lncRNA	A02	+	23788725	23789379	Bra020596	Bra020596	+	23785954	23790545
TCONS_00007285	Intergenric lncRNA	A02	+	23929873	23930293	.	.	.	.	.
TCONS_00007300	Intronic lncRNA	A02	+	24134786	24135122	Bra020542	Bra020542	+	24133470	24139386
TCONS_00007336	Intergenric lncRNA	A02	+	24388162	24389129	.	.	.	.	.
TCONS_00007359	Intergenric lncRNA	A02	+	24593550	24593771	.	.	.	.	.
TCONS_00007365	Antisense lncRNA	A02	+	24607010	24607441	Bra020474	Bra020474	-	24607373	24610437
TCONS_00007376	Intergenric lncRNA	A02	+	24669695	24670260	.	.	.	.	.
TCONS_00007415	Antisense lncRNA	A02	+	25081298	25081530	Bra029359	Bra029359	-	25076450	25082034
TCONS_00007416	Intergenric lncRNA	A02	+	25085154	25085470	.	.	.	.	.
TCONS_00007436	Intergenric lncRNA	A02	+	25321042	25321255	.	.	.	.	.
TCONS_00007442	Intergenric lncRNA	A02	+	25382343	25382592	.	.	.	.	.
TCONS_00007454	Intergenric lncRNA	A02	+	25506959	25507296	.	.	.	.	.
TCONS_00007462	Intergenric lncRNA	A02	+	25533751	25533978	.	.	.	.	.
TCONS_00007487	Intergenric lncRNA	A02	+	25795988	25796616	.	.	.	.	.
TCONS_00007536	Intronic lncRNA	A02	+	26311204	26312234	Bra031899	Bra031899	-	26309563	26312570
TCONS_00007545	Intronic lncRNA	A02	+	26357130	26357387	Bra031888	Bra031888	+	26355715	26359530
TCONS_00007548	Intronic lncRNA	A02	+	26368072	26368485	Bra031886	Bra031886	+	26367416	26374860
TCONS_00007549	Sense overlapping lncRNA	A02	+	26372496	26373912	Bra031886	Bra031886	+	26367416	26374860
TCONS_00007550	Sense overlapping lncRNA	A02	+	26372496	26373912	Bra031886	Bra031886	+	26367416	26374860
TCONS_00007551	Sense overlapping lncRNA	A02	+	26372496	26373912	Bra031886	Bra031886	+	26367416	26374860
TCONS_00007573	Intronic lncRNA	A02	+	26682075	26682687	Bra031842	Bra031842	+	26681831	26689654
TCONS_00007576	Sense overlapping lncRNA	A02	+	26712704	26714033	Bra031836	Bra031836	+	26712753	26719074
TCONS_00007577	Intronic lncRNA	A02	+	26714296	26714513	Bra031836	Bra031836	+	26712753	26719074
TCONS_00007583	Intergenric lncRNA	A02	+	26766198	26766772	.	.	.	.	.
TCONS_00007584	Intergenric lncRNA	A02	+	26767370	26767756	.	.	.	.	.
TCONS_00007585	Intergenric lncRNA	A02	+	26767958	26768614	.	.	.	.	.
TCONS_00007592	Antisense lncRNA	A02	+	26833919	26834337	Bra031819	Bra031819	-	26833007	26834029
TCONS_00007612	Intergenric lncRNA	A02	-	82	1278	.	.	.	.	.
TCONS_00007623	Intergenric lncRNA	A02	-	70430	71448	.	.	.	.	.
TCONS_00007624	Intergenric lncRNA	A02	-	71761	73555	.	.	.	.	.
TCONS_00007644	Sense overlapping lncRNA	A02	-	317721	318663	Bra028864	Bra028864	-	318647	319637
TCONS_00007666	Intergenric lncRNA	A02	-	431980	432315	.	.	.	.	.
TCONS_00007675	Intronic lncRNA	A02	-	464812	465059	Bra028830	Bra028830	-	462146	466007
TCONS_00007705	Antisense lncRNA	A02	-	797918	798130	Bra028758	Bra028758	+	798022	798519
TCONS_00007714	Intronic lncRNA	A02	-	877864	878110	Bra028746	Bra028746	-	873674	883648
TCONS_00007724	Intronic lncRNA	A02	-	931469	931794	Bra028736	Bra028736	-	931149	932991
TCONS_00007738	Intergenric lncRNA	A02	-	1100038	1100535	.	.	.	.	.
TCONS_00007741	Intronic lncRNA	A02	-	1103387	1103648	Bra028701	Bra028701	-	1102698	1107891
TCONS_00007763	Sense overlapping lncRNA	A02	-	1320797	1321132	Bra028649	Bra028649	-	1321013	1323434
TCONS_00007770	Sense overlapping lncRNA	A02	-	1344505	1345339	Bra028642	Bra028642	-	1344779	1345680
TCONS_00007825	Intergenric lncRNA	A02	-	1704514	1704784	.	.	.	.	.
TCONS_00007827	Intergenric lncRNA	A02	-	1728034	1728334	.	.	.	.	.
TCONS_00007832	Intergenric lncRNA	A02	-	1796717	1796952	.	.	.	.	.
TCONS_00007836	Intergenric lncRNA	A02	-	1850724	1850985	.	.	.	.	.
TCONS_00007839	Intergenric lncRNA	A02	-	1878101	1878687	.	.	.	.	.
TCONS_00007845	Antisense lncRNA	A02	-	1922203	1922575	Bra023348	Bra023348	+	1922464	1925528
TCONS_00007848	Intergenric lncRNA	A02	-	1935426	1935674	.	.	.	.	.
TCONS_00007854	Intergenric lncRNA	A02	-	1971088	1971310	.	.	.	.	.
TCONS_00007884	Intergenric lncRNA	A02	-	2180265	2181300	.	.	.	.	.
TCONS_00007889	Intronic lncRNA	A02	-	2240189	2240633	Bra023411	Bra023411	-	2239419	2241184
TCONS_00007938	Intronic lncRNA	A02	-	2663724	2664049	Bra023508	Bra023508	-	2663345	2664291
TCONS_00007977	Intronic lncRNA	A02	-	2941522	2941786	Bra023570	Bra023570	-	2932212	2943245
TCONS_00008008	Antisense lncRNA	A02	-	3186917	3187185	Bra023618	Bra023618	+	3185639	3188333
TCONS_00008009	Intergenric lncRNA	A02	-	3188475	3188757	.	.	.	.	.
TCONS_00008016	Intergenric lncRNA	A02	-	3254386	3254665	.	.	.	.	.
TCONS_00008047	Sense overlapping lncRNA	A02	-	3447968	3448911	Bra023672	Bra023672	-	3445316	3448330
TCONS_00008155	Intergenric lncRNA	A02	-	4364056	4364401	.	.	.	.	.
TCONS_00008200	Intergenric lncRNA	A02	-	4687564	4688583	.	.	.	.	.
TCONS_00008211	Intergenric lncRNA	A02	-	4787350	4787881	.	.	.	.	.
TCONS_00008284	Intergenric lncRNA	A02	-	5425185	5425901	.	.	.	.	.
TCONS_00008299	Antisense lncRNA	A02	-	5532615	5532836	Bra020400	Bra020400	+	5529693	5532991
TCONS_00008310	Intergenric lncRNA	A02	-	5619554	5619899	.	.	.	.	.
TCONS_00008311	Intergenric lncRNA	A02	-	5639425	5639686	.	.	.	.	.
TCONS_00008313	Intergenric lncRNA	A02	-	5662122	5662460	.	.	.	.	.
TCONS_00008317	Intergenric lncRNA	A02	-	5690011	5690350	.	.	.	.	.
TCONS_00008318	Intronic lncRNA	A02	-	5712579	5712805	Bra020433	Bra020433	+	5707777	5713480
TCONS_00008319	Sense overlapping lncRNA	A02	-	5749357	5749576	Bra020440	Bra020440	-	5749039	5749410
TCONS_00008324	Intergenric lncRNA	A02	-	5809276	5809477	.	.	.	.	.
TCONS_00008329	Intronic lncRNA	A02	-	5883472	5883781	Bra020462	Bra020462	-	5883242	5885661
TCONS_00008338	Intergenric lncRNA	A02	-	6085457	6086014	.	.	.	.	.
TCONS_00008349	Intergenric lncRNA	A02	-	6242304	6243378	.	.	.	.	.
TCONS_00008352	Sense overlapping lncRNA	A02	-	6302562	6302996	Bra035609	Bra035609	-	6302882	6304147
TCONS_00008391	Antisense lncRNA	A02	-	6651372	6651677	Bra022743	Bra022743	+	6649078	6651716
TCONS_00008394	Intergenric lncRNA	A02	-	6655829	6656030	.	.	.	.	.
TCONS_00008428	Intergenric lncRNA	A02	-	7070014	7070517	.	.	.	.	.
TCONS_00008429	Intergenric lncRNA	A02	-	7071793	7072033	.	.	.	.	.
TCONS_00008459	Intronic lncRNA	A02	-	7513910	7514112	Bra022613	Bra022613	-	7513567	7514917
TCONS_00008468	Antisense lncRNA	A02	-	7594783	7595820	Bra022602	Bra022602	+	7595330	7596091
TCONS_00008491	Intergenric lncRNA	A02	-	7868749	7869028	.	.	.	.	.
TCONS_00008501	Intergenric lncRNA	A02	-	8050348	8050642	.	.	.	.	.
TCONS_00008502	Intergenric lncRNA	A02	-	8075591	8076167	.	.	.	.	.
TCONS_00008503	Intergenric lncRNA	A02	-	8083620	8084008	.	.	.	.	.
TCONS_00008520	Intergenric lncRNA	A02	-	8297904	8298297	.	.	.	.	.
TCONS_00008523	Intergenric lncRNA	A02	-	8315109	8320863	.	.	.	.	.
TCONS_00008524	Intergenric lncRNA	A02	-	8315109	8320863	.	.	.	.	.
TCONS_00008525	Intergenric lncRNA	A02	-	8318963	8320863	.	.	.	.	.
TCONS_00008572	Antisense lncRNA	A02	-	8739347	8739547	Bra039752	Bra039752	+	8739507	8740775
TCONS_00008582	Intronic lncRNA	A02	-	8893578	8893885	Bra040631	Bra040631	-	8893046	8896451
TCONS_00008586	Sense overlapping lncRNA	A02	-	8909733	8910976	Bra040628	Bra040628	-	8908969	8909834
TCONS_00008601	Intronic lncRNA	A02	-	8972872	8973431	Bra034041	Bra034041	-	8959090	8979700
TCONS_00008608	Intergenric lncRNA	A02	-	9019939	9020259	.	.	.	.	.
TCONS_00008610	Intergenric lncRNA	A02	-	9028819	9029076	.	.	.	.	.
TCONS_00008621	Intergenric lncRNA	A02	-	9178510	9178837	.	.	.	.	.
TCONS_00008631	Intergenric lncRNA	A02	-	9269947	9270294	.	.	.	.	.
TCONS_00008638	Intergenric lncRNA	A02	-	9379010	9379240	.	.	.	.	.
TCONS_00008641	Sense overlapping lncRNA	A02	-	9400253	9400621	Bra033989	Bra033989	-	9399074	9400380
TCONS_00008648	Intergenric lncRNA	A02	-	9452214	9452733	.	.	.	.	.
TCONS_00008650	Intergenric lncRNA	A02	-	9479643	9479847	.	.	.	.	.
TCONS_00008653	Intronic lncRNA	A02	-	9513702	9513929	Bra033975	Bra033975	-	9508222	9516892
TCONS_00008656	Intergenric lncRNA	A02	-	9546290	9547372	.	.	.	.	.
TCONS_00008662	Intronic lncRNA	A02	-	9762188	9762728	Bra033940	Bra033940	-	9760882	9763152
TCONS_00008667	Intergenric lncRNA	A02	-	9881040	9881278	.	.	.	.	.
TCONS_00008669	Intergenric lncRNA	A02	-	9905031	9905243	.	.	.	.	.
TCONS_00008675	Intergenric lncRNA	A02	-	10017844	10018064	.	.	.	.	.
TCONS_00008683	Antisense lncRNA	A02	-	10096122	10096324	Bra038347	Bra038347	+	10093304	10096975
TCONS_00008684	Intergenric lncRNA	A02	-	10128655	10128951	.	.	.	.	.
TCONS_00008685	Antisense lncRNA	A02	-	10134193	10134539	Bra038344	Bra038344	+	10134431	10134856
TCONS_00008697	Intergenric lncRNA	A02	-	10271668	10272136	.	.	.	.	.
TCONS_00008699	Antisense lncRNA	A02	-	10275657	10276419	Bra038323	Bra038323	+	10275945	10278027
TCONS_00008700	Antisense lncRNA	A02	-	10277518	10277738	Bra038323	Bra038323	+	10275945	10278027
TCONS_00008702	Intergenric lncRNA	A02	-	10279255	10281828	.	.	.	.	.
TCONS_00008723	Intergenric lncRNA	A02	-	10470474	10470724	.	.	.	.	.
TCONS_00008736	Intergenric lncRNA	A02	-	10714457	10714780	.	.	.	.	.
TCONS_00008777	Intergenric lncRNA	A02	-	11145464	11145857	.	.	.	.	.
TCONS_00008780	Intergenric lncRNA	A02	-	11199183	11199560	.	.	.	.	.
TCONS_00008793	Antisense lncRNA	A02	-	11575781	11576223	Bra008017	Bra008017	+	11576121	11578272
TCONS_00008795	Intergenric lncRNA	A02	-	11630548	11631085	.	.	.	.	.
TCONS_00008797	Intergenric lncRNA	A02	-	11657992	11658238	.	.	.	.	.
TCONS_00008802	Antisense lncRNA	A02	-	11694158	11694443	Bra008034	Bra008034	+	11694360	11696393
TCONS_00008804	Intergenric lncRNA	A02	-	11743554	11744023	.	.	.	.	.
TCONS_00008809	Intergenric lncRNA	A02	-	11809772	11810031	.	.	.	.	.
TCONS_00008817	Intronic lncRNA	A02	-	11883103	11884278	Bra008053	Bra008053	-	11877633	11886009
TCONS_00008818	Antisense lncRNA	A02	-	11940048	11941154	Bra008056	Bra008056	+	11938246	11940078
TCONS_00008824	Intronic lncRNA	A02	-	11950878	11951220	Bra008058	Bra008058	-	11949875	11952081
TCONS_00008825	Intergenric lncRNA	A02	-	11952134	11952769	.	.	.	.	.
TCONS_00008827	Intergenric lncRNA	A02	-	11956738	11957079	.	.	.	.	.
TCONS_00008841	Sense overlapping lncRNA	A02	-	12138901	12139130	Bra008100	Bra008100	-	12138980	12139331
TCONS_00008847	Intergenric lncRNA	A02	-	12181785	12183630	.	.	.	.	.
TCONS_00008857	Sense overlapping lncRNA	A02	-	12258751	12259112	Bra008122	Bra008122	-	12257395	12258790
TCONS_00008860	Sense overlapping lncRNA	A02	-	12317134	12317585	Bra008129	Bra008129	-	12317460	12317956
TCONS_00008870	Intergenric lncRNA	A02	-	12440847	12442159	.	.	.	.	.
TCONS_00008883	Intronic lncRNA	A02	-	12610999	12611227	Bra008180	Bra008180	+	12608926	12611876
TCONS_00008886	Antisense lncRNA	A02	-	12635837	12636831	Bra008183	Bra008183	+	12635975	12636343
TCONS_00008887	Intergenric lncRNA	A02	-	12638178	12642805	.	.	.	.	.
TCONS_00008918	Intergenric lncRNA	A02	-	12961766	12961970	.	.	.	.	.
TCONS_00008927	Intergenric lncRNA	A02	-	13043672	13044199	.	.	.	.	.
TCONS_00008940	Intronic lncRNA	A02	-	13111831	13113015	Bra008253	Bra008253	-	13105536	13118387
TCONS_00008941	Sense overlapping lncRNA	A02	-	13111831	13114819	Bra008253	Bra008253	-	13105536	13118387
TCONS_00008942	Sense overlapping lncRNA	A02	-	13111831	13114826	Bra008253	Bra008253	-	13105536	13118387
TCONS_00008943	Intronic lncRNA	A02	-	13113341	13113913	Bra008253	Bra008253	-	13105536	13118387
TCONS_00008945	Sense overlapping lncRNA	A02	-	13117491	13119002	Bra008253	Bra008253	-	13105536	13118387
TCONS_00008966	Antisense lncRNA	A02	-	13634687	13634932	Bra008312	Bra008312	+	13634485	13635782
TCONS_00008987	Intergenric lncRNA	A02	-	13843037	13844875	.	.	.	.	.
TCONS_00008988	Intergenric lncRNA	A02	-	13843037	13844904	.	.	.	.	.
TCONS_00008990	Intergenric lncRNA	A02	-	13968751	13969095	.	.	.	.	.
TCONS_00008992	Intergenric lncRNA	A02	-	13971328	13972027	.	.	.	.	.
TCONS_00009002	Intergenric lncRNA	A02	-	14112930	14113801	.	.	.	.	.
TCONS_00009038	Intergenric lncRNA	A02	-	14480682	14480935	.	.	.	.	.
TCONS_00009039	Intergenric lncRNA	A02	-	14481288	14481706	.	.	.	.	.
TCONS_00009047	Intergenric lncRNA	A02	-	14531941	14532463	.	.	.	.	.
TCONS_00009075	Sense overlapping lncRNA	A02	-	14884756	14885004	Bra008477	Bra008477	-	14884989	14887137
TCONS_00009091	Intergenric lncRNA	A02	-	14993241	14993516	.	.	.	.	.
TCONS_00009093	Intergenric lncRNA	A02	-	15060594	15060882	.	.	.	.	.
TCONS_00009101	Intergenric lncRNA	A02	-	15110832	15111303	.	.	.	.	.
TCONS_00009121	Antisense lncRNA	A02	-	15342415	15342837	Bra008542	Bra008542	+	15341454	15343393
TCONS_00009123	Intergenric lncRNA	A02	-	15354785	15355137	.	.	.	.	.
TCONS_00009129	Antisense lncRNA	A02	-	15556064	15556333	Bra008556	Bra008556	+	15555601	15556524
TCONS_00009146	Intergenric lncRNA	A02	-	15768989	15769212	.	.	.	.	.
TCONS_00009158	Antisense lncRNA	A02	-	15848037	15848251	Bra018538	Bra018538	+	15846225	15848796
TCONS_00009164	Intergenric lncRNA	A02	-	15957706	15958154	.	.	.	.	.
TCONS_00009170	Intergenric lncRNA	A02	-	16059342	16060299	.	.	.	.	.
TCONS_00009190	Intergenric lncRNA	A02	-	16344774	16345787	.	.	.	.	.
TCONS_00009215	Antisense lncRNA	A02	-	16655175	16655636	Bra033150	Bra033150	+	16654509	16656124
TCONS_00009226	Intronic lncRNA	A02	-	16772994	16773224	Bra033161	Bra033161	-	16768705	16774184
TCONS_00009241	Antisense lncRNA	A02	-	17266327	17266603	Bra033200	Bra033200	+	17266490	17268133
TCONS_00009242	Antisense lncRNA	A02	-	17267660	17268381	Bra033200	Bra033200	+	17266490	17268133
TCONS_00009251	Antisense lncRNA	A02	-	17428093	17428339	Bra021949	Bra021949	+	17426604	17428521
TCONS_00009259	Sense overlapping lncRNA	A02	-	17552817	17555839	Bra021959	Bra021959	-	17552530	17555196
TCONS_00009260	Sense overlapping lncRNA	A02	-	17554764	17555839	Bra021959	Bra021959	-	17552530	17555196
TCONS_00009275	Intronic lncRNA	A02	-	18001815	18002108	Bra021997	Bra021997	+	17988421	18002915
TCONS_00009279	Intergenric lncRNA	A02	-	18105134	18105826	.	.	.	.	.
TCONS_00009292	Intronic lncRNA	A02	-	18391008	18391358	Bra022033	Bra022033	-	18386432	18392162
TCONS_00009293	Intergenric lncRNA	A02	-	18408546	18408874	.	.	.	.	.
TCONS_00009307	Intergenric lncRNA	A02	-	18539843	18540083	.	.	.	.	.
TCONS_00009313	Intergenric lncRNA	A02	-	18629434	18630194	.	.	.	.	.
TCONS_00009314	Intergenric lncRNA	A02	-	18643763	18644573	.	.	.	.	.
TCONS_00009320	Intergenric lncRNA	A02	-	18698594	18699766	.	.	.	.	.
TCONS_00009325	Intergenric lncRNA	A02	-	18939685	18939948	.	.	.	.	.
TCONS_00009369	Intergenric lncRNA	A02	-	19369545	19369792	.	.	.	.	.
TCONS_00009389	Intronic lncRNA	A02	-	19719678	19720123	Bra026638	Bra026638	-	19717879	19722241
TCONS_00009390	Intergenric lncRNA	A02	-	19750499	19751285	.	.	.	.	.
TCONS_00009395	Intergenric lncRNA	A02	-	19797991	19798452	.	.	.	.	.
TCONS_00009396	Antisense lncRNA	A02	-	19835152	19840224	Bra026628	Bra026628	+	19838042	19839196
TCONS_00009397	Antisense lncRNA	A02	-	19835152	19840245	Bra026628	Bra026628	+	19838042	19839196
TCONS_00009398	Intergenric lncRNA	A02	-	19842536	19843469	.	.	.	.	.
TCONS_00009399	Intergenric lncRNA	A02	-	19883197	19883488	.	.	.	.	.
TCONS_00009406	Intergenric lncRNA	A02	-	19954735	19955069	.	.	.	.	.
TCONS_00009417	Intergenric lncRNA	A02	-	20106367	20106692	.	.	.	.	.
TCONS_00009418	Intergenric lncRNA	A02	-	20107097	20107419	.	.	.	.	.
TCONS_00009425	Intergenric lncRNA	A02	-	20203996	20204512	.	.	.	.	.
TCONS_00009426	Intergenric lncRNA	A02	-	20204630	20204867	.	.	.	.	.
TCONS_00009428	Intergenric lncRNA	A02	-	20214234	20214679	.	.	.	.	.
TCONS_00009429	Intergenric lncRNA	A02	-	20214797	20215066	.	.	.	.	.
TCONS_00009452	Antisense lncRNA	A02	-	20493773	20494104	Bra026561	Bra026561	+	20494007	20496190
TCONS_00009459	Intergenric lncRNA	A02	-	20601734	20601994	.	.	.	.	.
TCONS_00009463	Intergenric lncRNA	A02	-	20671410	20673871	.	.	.	.	.
TCONS_00009481	Intergenric lncRNA	A02	-	20903412	20903825	.	.	.	.	.
TCONS_00009482	Intergenric lncRNA	A02	-	20904793	20905235	.	.	.	.	.
TCONS_00009483	Intergenric lncRNA	A02	-	20906499	20906828	.	.	.	.	.
TCONS_00009489	Intergenric lncRNA	A02	-	21041417	21042244	.	.	.	.	.
TCONS_00009490	Intergenric lncRNA	A02	-	21043353	21043853	.	.	.	.	.
TCONS_00009496	Intergenric lncRNA	A02	-	21182529	21182819	.	.	.	.	.
TCONS_00009500	Intergenric lncRNA	A02	-	21190480	21191539	.	.	.	.	.
TCONS_00009501	Sense overlapping lncRNA	A02	-	21207810	21208025	Bra036359	Bra036359	-	21207608	21207850
TCONS_00009509	Intergenric lncRNA	A02	-	21253923	21255545	.	.	.	.	.
TCONS_00009511	Intergenric lncRNA	A02	-	21334968	21335249	.	.	.	.	.
TCONS_00009512	Intergenric lncRNA	A02	-	21343553	21343826	.	.	.	.	.
TCONS_00009517	Intergenric lncRNA	A02	-	21373234	21375030	.	.	.	.	.
TCONS_00009524	Intergenric lncRNA	A02	-	21649702	21649971	.	.	.	.	.
TCONS_00009525	Intronic lncRNA	A02	-	21654541	21655021	Bra032931	Bra032931	+	21650727	21655769
TCONS_00009536	Antisense lncRNA	A02	-	21720786	21721028	Bra032944	Bra032944	+	21718378	21721834
TCONS_00009537	Antisense lncRNA	A02	-	21721526	21721762	Bra032944	Bra032944	+	21718378	21721834
TCONS_00009541	Intergenric lncRNA	A02	-	21789167	21789536	.	.	.	.	.
TCONS_00009544	Intergenric lncRNA	A02	-	21842513	21842756	.	.	.	.	.
TCONS_00009587	Intergenric lncRNA	A02	-	22229652	22230230	.	.	.	.	.
TCONS_00009594	Antisense lncRNA	A02	-	22311900	22312183	Bra033037	Bra033037	+	22311449	22314552
TCONS_00009607	Intergenric lncRNA	A02	-	22577415	22577749	.	.	.	.	.
TCONS_00009608	Sense overlapping lncRNA	A02	-	22587651	22588018	Bra033082	Bra033082	-	22587929	22589596
TCONS_00009616	Intronic lncRNA	A02	-	22617501	22617820	Bra033089	Bra033089	-	22617049	22618311
TCONS_00009618	Intergenric lncRNA	A02	-	22655143	22655465	.	.	.	.	.
TCONS_00009626	Intergenric lncRNA	A02	-	22723123	22724259	.	.	.	.	.
TCONS_00009627	Intergenric lncRNA	A02	-	22772651	22773721	.	.	.	.	.
TCONS_00009628	Intergenric lncRNA	A02	-	22784275	22785476	.	.	.	.	.
TCONS_00009632	Intergenric lncRNA	A02	-	22921884	22922144	.	.	.	.	.
TCONS_00009637	Intergenric lncRNA	A02	-	22949993	22950268	.	.	.	.	.
TCONS_00009638	Intergenric lncRNA	A02	-	22950722	22951386	.	.	.	.	.
TCONS_00009676	Intergenric lncRNA	A02	-	23399842	23400741	.	.	.	.	.
TCONS_00009677	Intergenric lncRNA	A02	-	23402132	23402911	.	.	.	.	.
TCONS_00009681	Sense overlapping lncRNA	A02	-	23457030	23457278	Bra020642	Bra020642	-	23457211	23463244
TCONS_00009699	Intergenric lncRNA	A02	-	23640617	23640826	.	.	.	.	.
TCONS_00009700	Antisense lncRNA	A02	-	23661028	23661578	Bra020613	Bra020613	+	23660467	23662422
TCONS_00009707	Intergenric lncRNA	A02	-	23740283	23740488	.	.	.	.	.
TCONS_00009740	Intronic lncRNA	A02	-	24097443	24097859	Bra020549	Bra020549	-	24096913	24100014
TCONS_00009753	Sense overlapping lncRNA	A02	-	24382100	24382696	Bra020502	Bra020502	-	24382680	24383414
TCONS_00009756	Intergenric lncRNA	A02	-	24437095	24437309	.	.	.	.	.
TCONS_00009757	Intergenric lncRNA	A02	-	24437892	24438191	.	.	.	.	.
TCONS_00009762	Intergenric lncRNA	A02	-	24516776	24518061	.	.	.	.	.
TCONS_00009763	Intergenric lncRNA	A02	-	24518196	24518833	.	.	.	.	.
TCONS_00009771	Antisense lncRNA	A02	-	24540179	24540714	Bra020483	Bra020483	+	24540597	24540977
TCONS_00009772	Antisense lncRNA	A02	-	24540889	24541474	Bra020483	Bra020483	+	24540597	24540977
TCONS_00009780	Intergenric lncRNA	A02	-	24667015	24667222	.	.	.	.	.
TCONS_00009803	Intergenric lncRNA	A02	-	25085184	25085466	.	.	.	.	.
TCONS_00009816	Intergenric lncRNA	A02	-	25316637	25316916	.	.	.	.	.
TCONS_00009820	Intronic lncRNA	A02	-	25401324	25401611	Bra029312	Bra029312	+	25395137	25402266
TCONS_00009853	Antisense lncRNA	A02	-	25678899	25679230	Bra029268	Bra029268	+	25679041	25680915
TCONS_00009861	Intergenric lncRNA	A02	-	25795660	25796956	.	.	.	.	.
TCONS_00009862	Intergenric lncRNA	A02	-	25795660	25796956	.	.	.	.	.
TCONS_00009863	Intergenric lncRNA	A02	-	25803300	25803543	.	.	.	.	.
TCONS_00009866	Intergenric lncRNA	A02	-	25838960	25839292	.	.	.	.	.
TCONS_00009887	Antisense lncRNA	A02	-	26013822	26014536	Bra029203	Bra029203	+	26013338	26014344
TCONS_00009892	Antisense lncRNA	A02	-	26093974	26094568	Bra031940	Bra031940	+	26093692	26095661
TCONS_00009943	Intergenric lncRNA	A02	-	26660532	26661169	.	.	.	.	.
TCONS_00009944	Intergenric lncRNA	A02	-	26661237	26661628	.	.	.	.	.
TCONS_00009946	Antisense lncRNA	A02	-	26682041	26682719	Bra031842	Bra031842	+	26681831	26689654
TCONS_00009950	Intronic lncRNA	A02	-	26714092	26714526	Bra031836	Bra031836	+	26712753	26719074
TCONS_00009953	Intergenric lncRNA	A02	-	26770002	26770302	.	.	.	.	.
TCONS_00009954	Intergenric lncRNA	A02	-	26774806	26775136	.	.	.	.	.
TCONS_00009964	Antisense lncRNA	A02	-	26831058	26831331	Bra031820	Bra031820	+	26830716	26831111
TCONS_00009968	Intergenric lncRNA	A02	-	26880762	26880998	.	.	.	.	.
TCONS_00009986	Intergenric lncRNA	A03	+	3013	3222	.	.	.	.	.
TCONS_00010042	Sense overlapping lncRNA	A03	+	265956	266722	Bra005718	Bra005718	+	266573	268796
TCONS_00010043	Sense overlapping lncRNA	A03	+	265956	266722	Bra005718	Bra005718	+	266573	268796
TCONS_00010044	Sense overlapping lncRNA	A03	+	265956	266722	Bra005718	Bra005718	+	266573	268796
TCONS_00010045	Sense overlapping lncRNA	A03	+	265959	266722	Bra005718	Bra005718	+	266573	268796
TCONS_00010046	Sense overlapping lncRNA	A03	+	266853	268917	Bra005718	Bra005718	+	266573	268796
TCONS_00010047	Sense overlapping lncRNA	A03	+	266853	268917	Bra005718	Bra005718	+	266573	268796
TCONS_00010058	Intergenric lncRNA	A03	+	384868	385460	.	.	.	.	.
TCONS_00010128	Intergenric lncRNA	A03	+	1063248	1063590	.	.	.	.	.
TCONS_00010134	Intronic lncRNA	A03	+	1134743	1134959	Bra005904	Bra005904	-	1127943	1140464
TCONS_00010136	Antisense lncRNA	A03	+	1158585	1159724	Bra005908	Bra005908	-	1157580	1159161
TCONS_00010137	Antisense lncRNA	A03	+	1161871	1162823	Bra005909	Bra005909	-	1160655	1162196
TCONS_00010167	Intronic lncRNA	A03	+	1464490	1464791	Bra005974	Bra005974	-	1462529	1465193
TCONS_00010197	Antisense lncRNA	A03	+	1677783	1678056	Bra006032	Bra006032	-	1677877	1679566
TCONS_00010206	Intergenric lncRNA	A03	+	1733697	1733941	.	.	.	.	.
TCONS_00010210	Sense overlapping lncRNA	A03	+	1749637	1749946	Bra006047	Bra006047	+	1748128	1749637
TCONS_00010215	Intronic lncRNA	A03	+	1838886	1839720	Bra006065	Bra006065	+	1837427	1841214
TCONS_00010224	Sense overlapping lncRNA	A03	+	1885236	1886749	Bra006076	Bra006076	+	1885356	1885586
TCONS_00010233	Intergenric lncRNA	A03	+	1918217	1918628	.	.	.	.	.
TCONS_00010238	Intronic lncRNA	A03	+	1938618	1939092	Bra006089	Bra006089	+	1938038	1939689
TCONS_00010240	Intergenric lncRNA	A03	+	1942720	1942985	.	.	.	.	.
TCONS_00010264	Antisense lncRNA	A03	+	2143477	2143730	Bra006131	Bra006131	-	2143637	2143852
TCONS_00010267	Intergenric lncRNA	A03	+	2184579	2184847	.	.	.	.	.
TCONS_00010300	Antisense lncRNA	A03	+	2538038	2538477	Bra006211	Bra006211	-	2538095	2541196
TCONS_00010301	Antisense lncRNA	A03	+	2538636	2539048	Bra006211	Bra006211	-	2538095	2541196
TCONS_00010323	Intergenric lncRNA	A03	+	2652451	2652788	.	.	.	.	.
TCONS_00010335	Antisense lncRNA	A03	+	2736059	2740384	Bra006261	Bra006261	-	2736930	2741640
TCONS_00010336	Antisense lncRNA	A03	+	2739803	2740384	Bra006261	Bra006261	-	2736930	2741640
TCONS_00010337	Antisense lncRNA	A03	+	2741537	2741900	Bra006261	Bra006261	-	2736930	2741640
TCONS_00010339	Intronic lncRNA	A03	+	2764609	2764943	Bra006269	Bra006269	+	2761523	2766571
TCONS_00010352	Intergenric lncRNA	A03	+	2797999	2798630	.	.	.	.	.
TCONS_00010355	Intronic lncRNA	A03	+	2804412	2804670	Bra006277	Bra006277	+	2802996	2810993
TCONS_00010389	Intronic lncRNA	A03	+	2961792	2962452	Bra006313	Bra006313	+	2959116	2964486
TCONS_00010398	Antisense lncRNA	A03	+	3034551	3035275	Bra006328	Bra006328	-	3034196	3038533
TCONS_00010443	Intergenric lncRNA	A03	+	3399148	3399392	.	.	.	.	.
TCONS_00010444	Intergenric lncRNA	A03	+	3407444	3407737	.	.	.	.	.
TCONS_00010458	Intronic lncRNA	A03	+	3500308	3500546	Bra006441	Bra006441	+	3499528	3501025
TCONS_00010471	Intergenric lncRNA	A03	+	3633041	3633319	.	.	.	.	.
TCONS_00010472	Intergenric lncRNA	A03	+	3634370	3636033	.	.	.	.	.
TCONS_00010474	Intergenric lncRNA	A03	+	3634584	3636033	.	.	.	.	.
TCONS_00010482	Intergenric lncRNA	A03	+	3674538	3674823	.	.	.	.	.
TCONS_00010556	Antisense lncRNA	A03	+	4072397	4074405	Bra006565	Bra006565	-	4073023	4074136
TCONS_00010557	Antisense lncRNA	A03	+	4075799	4076008	Bra006566	Bra006566	-	4074895	4077735
TCONS_00010559	Intergenric lncRNA	A03	+	4087635	4088306	.	.	.	.	.
TCONS_00010607	Intergenric lncRNA	A03	+	4557051	4557343	.	.	.	.	.
TCONS_00010653	Antisense lncRNA	A03	+	4894576	4896412	Bra006750	Bra006750	-	4896138	4897464
TCONS_00010668	Antisense lncRNA	A03	+	5001474	5001678	Bra006773	Bra006773	-	4999834	5001485
TCONS_00010670	Antisense lncRNA	A03	+	5006490	5006761	Bra006774	Bra006774	-	5004383	5006606
TCONS_00010709	Intergenric lncRNA	A03	+	5264983	5265864	.	.	.	.	.
TCONS_00010773	Sense overlapping lncRNA	A03	+	5836249	5836458	Bra029006	Bra029006	+	5836390	5839328
TCONS_00010777	Antisense lncRNA	A03	+	5882744	5883277	Bra029014	Bra029014	-	5882332	5882893
TCONS_00010780	Intergenric lncRNA	A03	+	5923636	5923861	.	.	.	.	.
TCONS_00010796	Intronic lncRNA	A03	+	6131344	6131630	Bra029063	Bra029063	+	6130737	6132696
TCONS_00010801	Intergenric lncRNA	A03	+	6208706	6208912	.	.	.	.	.
TCONS_00010833	Intronic lncRNA	A03	+	6519638	6519887	Bra029137	Bra029137	+	6519268	6523008
TCONS_00010839	Intergenric lncRNA	A03	+	6576604	6576836	.	.	.	.	.
TCONS_00010855	Intronic lncRNA	A03	+	6730986	6731373	Bra029179	Bra029179	-	6725825	6739282
TCONS_00010856	Intronic lncRNA	A03	+	6731576	6732813	Bra029179	Bra029179	-	6725825	6739282
TCONS_00010857	Intronic lncRNA	A03	+	6732931	6733273	Bra029179	Bra029179	-	6725825	6739282
TCONS_00010858	Intergenric lncRNA	A03	+	6748176	6748455	.	.	.	.	.
TCONS_00010867	Intronic lncRNA	A03	+	6782309	6782532	Bra029191	Bra029191	+	6779097	6784686
TCONS_00010906	Antisense lncRNA	A03	+	7135786	7136061	Bra022801	Bra022801	-	7133620	7137186
TCONS_00010907	Antisense lncRNA	A03	+	7161041	7161343	Bra022804	Bra022804	-	7159784	7161284
TCONS_00010912	Intergenric lncRNA	A03	+	7205172	7205899	.	.	.	.	.
TCONS_00010913	Antisense lncRNA	A03	+	7205172	7207401	Bra022813	Bra022813	-	7207359	7209604
TCONS_00010914	Intergenric lncRNA	A03	+	7205965	7206265	.	.	.	.	.
TCONS_00010915	Antisense lncRNA	A03	+	7209077	7209319	Bra022813	Bra022813	-	7207359	7209604
TCONS_00010931	Antisense lncRNA	A03	+	7375497	7376018	Bra022842	Bra022842	-	7375097	7377547
TCONS_00010990	Intergenric lncRNA	A03	+	7852349	7853421	.	.	.	.	.
TCONS_00010991	Intergenric lncRNA	A03	+	7852623	7852862	.	.	.	.	.
TCONS_00011004	Intronic lncRNA	A03	+	7887033	7887346	Bra022941	Bra022941	+	7883099	7890012
TCONS_00011012	Antisense lncRNA	A03	+	7952292	7952719	Bra022958	Bra022958	-	7950789	7955583
TCONS_00011048	Antisense lncRNA	A03	+	8278776	8279460	Bra023022	Bra023022	-	8278864	8281791
TCONS_00011049	Antisense lncRNA	A03	+	8281675	8281930	Bra023022	Bra023022	-	8278864	8281791
TCONS_00011108	Intergenric lncRNA	A03	+	8899509	8900005	.	.	.	.	.
TCONS_00011132	Intergenric lncRNA	A03	+	9069294	9070090	.	.	.	.	.
TCONS_00011173	Intergenric lncRNA	A03	+	9318110	9318391	.	.	.	.	.
TCONS_00011193	Intergenric lncRNA	A03	+	9648862	9649103	.	.	.	.	.
TCONS_00011261	Antisense lncRNA	A03	+	10290275	10290549	Bra000270	Bra000270	-	10290517	10292516
TCONS_00011298	Intergenric lncRNA	A03	+	10594862	10595199	.	.	.	.	.
TCONS_00011325	Antisense lncRNA	A03	+	10804455	10804741	Bra000371	Bra000371	-	10803389	10806642
TCONS_00011335	Sense overlapping lncRNA	A03	+	10862683	10863245	Bra000381	Bra000381	+	10863198	10863629
TCONS_00011350	Intergenric lncRNA	A03	+	11019566	11020668	.	.	.	.	.
TCONS_00011355	Intergenric lncRNA	A03	+	11039657	11040001	.	.	.	.	.
TCONS_00011356	Antisense lncRNA	A03	+	11040116	11040597	Bra000420	Bra000420	-	11040524	11044132
TCONS_00011370	Antisense lncRNA	A03	+	11157585	11158693	Bra000440	Bra000440	-	11155668	11158968
TCONS_00011387	Antisense lncRNA	A03	+	11234582	11234916	Bra000461	Bra000461	-	11234386	11238588
TCONS_00011397	Intergenric lncRNA	A03	+	11366139	11367372	.	.	.	.	.
TCONS_00011491	Intronic lncRNA	A03	+	11852245	11852499	Bra000570	Bra000570	+	11851580	11853616
TCONS_00011512	Intronic lncRNA	A03	+	12055078	12055312	Bra000610	Bra000610	+	12054044	12055522
TCONS_00011527	Intronic lncRNA	A03	+	12099350	12099601	Bra000617	Bra000617	+	12097310	12104472
TCONS_00011546	Intergenric lncRNA	A03	+	12315299	12316083	.	.	.	.	.
TCONS_00011563	Intergenric lncRNA	A03	+	12448689	12448992	.	.	.	.	.
TCONS_00011565	Intergenric lncRNA	A03	+	12476244	12476630	.	.	.	.	.
TCONS_00011583	Intergenric lncRNA	A03	+	12638957	12639197	.	.	.	.	.
TCONS_00011626	Intergenric lncRNA	A03	+	13052168	13052679	.	.	.	.	.
TCONS_00011645	Antisense lncRNA	A03	+	13165748	13165979	Bra000792	Bra000792	-	13165454	13166152
TCONS_00011674	Intergenric lncRNA	A03	+	13437213	13438033	.	.	.	.	.
TCONS_00011682	Intergenric lncRNA	A03	+	13510304	13510517	.	.	.	.	.
TCONS_00011744	Intronic lncRNA	A03	+	14036603	14037173	Bra000936	Bra000936	+	14034858	14041994
TCONS_00011745	Intronic lncRNA	A03	+	14038971	14039259	Bra000936	Bra000936	+	14034858	14041994
TCONS_00011754	Intronic lncRNA	A03	+	14133436	14133691	Bra000954	Bra000954	+	14133317	14136179
TCONS_00011780	Antisense lncRNA	A03	+	14306805	14307018	Bra000988	Bra000988	-	14306771	14308016
TCONS_00011796	Sense overlapping lncRNA	A03	+	14377772	14383519	Bra001007	Bra001007	+	14378212	14378812
TCONS_00011798	Sense overlapping lncRNA	A03	+	14377775	14383519	Bra001007	Bra001007	+	14378212	14378812
TCONS_00011847	Intronic lncRNA	A03	+	14613494	14613772	Bra001069	Bra001069	-	14610820	14615342
TCONS_00011850	Sense overlapping lncRNA	A03	+	14634152	14634449	Bra001074	Bra001074	+	14634390	14634782
TCONS_00011859	Antisense lncRNA	A03	+	14776244	14776521	Bra001102	Bra001102	-	14775849	14776525
TCONS_00011867	Intronic lncRNA	A03	+	14827644	14827852	Bra001111	Bra001111	+	14826599	14829478
TCONS_00011904	Antisense lncRNA	A03	+	15039882	15040650	Bra001160	Bra001160	-	15040407	15044257
TCONS_00011905	Intergenric lncRNA	A03	+	15081226	15081604	.	.	.	.	.
TCONS_00011986	Intergenric lncRNA	A03	+	15765691	15766615	.	.	.	.	.
TCONS_00011987	Intergenric lncRNA	A03	+	15765781	15766615	.	.	.	.	.
TCONS_00011988	Intergenric lncRNA	A03	+	15766013	15766615	.	.	.	.	.
TCONS_00012015	Antisense lncRNA	A03	+	15965145	15965748	Bra001346	Bra001346	-	15965442	15966133
TCONS_00012026	Intergenric lncRNA	A03	+	16048028	16048366	.	.	.	.	.
TCONS_00012036	Intergenric lncRNA	A03	+	16177695	16178018	.	.	.	.	.
TCONS_00012063	Intergenric lncRNA	A03	+	16421216	16421781	.	.	.	.	.
TCONS_00012069	Intergenric lncRNA	A03	+	16449026	16449683	.	.	.	.	.
TCONS_00012131	Intergenric lncRNA	A03	+	17050372	17050644	.	.	.	.	.
TCONS_00012173	Intergenric lncRNA	A03	+	17374837	17375316	.	.	.	.	.
TCONS_00012175	Intergenric lncRNA	A03	+	17375803	17376638	.	.	.	.	.
TCONS_00012187	Intergenric lncRNA	A03	+	17524757	17525895	.	.	.	.	.
TCONS_00012188	Intergenric lncRNA	A03	+	17524798	17525895	.	.	.	.	.
TCONS_00012223	Intergenric lncRNA	A03	+	17858282	17858792	.	.	.	.	.
TCONS_00012261	Intergenric lncRNA	A03	+	18145283	18145534	.	.	.	.	.
TCONS_00012267	Antisense lncRNA	A03	+	18217620	18218199	Bra001741	Bra001741	-	18216628	18218822
TCONS_00012300	Intergenric lncRNA	A03	+	18446022	18446661	.	.	.	.	.
TCONS_00012310	Intergenric lncRNA	A03	+	18567616	18568237	.	.	.	.	.
TCONS_00012318	Antisense lncRNA	A03	+	18615347	18615697	Bra001810	Bra001810	-	18615590	18618028
TCONS_00012319	Antisense lncRNA	A03	+	18616158	18616459	Bra001810	Bra001810	-	18615590	18618028
TCONS_00012329	Intergenric lncRNA	A03	+	18690604	18690851	.	.	.	.	.
TCONS_00012332	Intergenric lncRNA	A03	+	18720806	18721158	.	.	.	.	.
TCONS_00012339	Intergenric lncRNA	A03	+	18752226	18752920	.	.	.	.	.
TCONS_00012346	Intergenric lncRNA	A03	+	18866458	18868005	.	.	.	.	.
TCONS_00012355	Intergenric lncRNA	A03	+	19084988	19085305	.	.	.	.	.
TCONS_00012368	Intergenric lncRNA	A03	+	19177627	19178613	.	.	.	.	.
TCONS_00012369	Intergenric lncRNA	A03	+	19179040	19179289	.	.	.	.	.
TCONS_00012376	Antisense lncRNA	A03	+	19298500	19298827	Bra001905	Bra001905	-	19298299	19298610
TCONS_00012400	Intergenric lncRNA	A03	+	19704825	19705181	.	.	.	.	.
TCONS_00012401	Intergenric lncRNA	A03	+	19708276	19708595	.	.	.	.	.
TCONS_00012443	Intergenric lncRNA	A03	+	20012132	20012495	.	.	.	.	.
TCONS_00012471	Intergenric lncRNA	A03	+	20212785	20216491	.	.	.	.	.
TCONS_00012474	Antisense lncRNA	A03	+	20221132	20221505	Bra013147	Bra013147	-	20221403	20222539
TCONS_00012482	Intronic lncRNA	A03	+	20317225	20317900	Bra013131	Bra013131	+	20316078	20320793
TCONS_00012488	Intergenric lncRNA	A03	+	20352902	20353880	.	.	.	.	.
TCONS_00012505	Intergenric lncRNA	A03	+	20561533	20562319	.	.	.	.	.
TCONS_00012514	Intergenric lncRNA	A03	+	20671589	20672119	.	.	.	.	.
TCONS_00012516	Antisense lncRNA	A03	+	20675727	20676615	Bra013071	Bra013071	-	20675674	20676080
TCONS_00012528	Intronic lncRNA	A03	+	20791124	20791433	Bra013051	Bra013051	+	20790964	20792459
TCONS_00012534	Intergenric lncRNA	A03	+	20801399	20801898	.	.	.	.	.
TCONS_00012539	Intergenric lncRNA	A03	+	20833532	20835606	.	.	.	.	.
TCONS_00012547	Intronic lncRNA	A03	+	20899639	20900117	Bra013037	Bra013037	+	20893039	20902394
TCONS_00012554	Intergenric lncRNA	A03	+	20952807	20953081	.	.	.	.	.
TCONS_00012562	Intergenric lncRNA	A03	+	21041896	21042462	.	.	.	.	.
TCONS_00012574	Intergenric lncRNA	A03	+	21211276	21211684	.	.	.	.	.
TCONS_00012575	Intergenric lncRNA	A03	+	21221462	21221710	.	.	.	.	.
TCONS_00012609	Intergenric lncRNA	A03	+	21445539	21446365	.	.	.	.	.
TCONS_00012620	Intergenric lncRNA	A03	+	21663866	21664076	.	.	.	.	.
TCONS_00012627	Intergenric lncRNA	A03	+	21750189	21750655	.	.	.	.	.
TCONS_00012664	Intergenric lncRNA	A03	+	22028283	22028772	.	.	.	.	.
TCONS_00012666	Sense overlapping lncRNA	A03	+	22062436	22063257	Bra012830	Bra012830	+	22062700	22062927
TCONS_00012687	Intergenric lncRNA	A03	+	22168367	22168840	.	.	.	.	.
TCONS_00012691	Intergenric lncRNA	A03	+	22222915	22223148	.	.	.	.	.
TCONS_00012730	Antisense lncRNA	A03	+	22587847	22588524	Bra012721	Bra012721	-	22587864	22590255
TCONS_00012739	Intergenric lncRNA	A03	+	22641127	22642213	.	.	.	.	.
TCONS_00012788	Sense overlapping lncRNA	A03	+	23060757	23061705	Bra012633	Bra012633	+	23061026	23061405
TCONS_00012795	Intergenric lncRNA	A03	+	23203381	23203678	.	.	.	.	.
TCONS_00012808	Intergenric lncRNA	A03	+	23328513	23328800	.	.	.	.	.
TCONS_00012809	Antisense lncRNA	A03	+	23335386	23335619	Bra012596	Bra012596	-	23335149	23337266
TCONS_00012822	Intergenric lncRNA	A03	+	23457080	23457338	.	.	.	.	.
TCONS_00012839	Intergenric lncRNA	A03	+	23689144	23689457	.	.	.	.	.
TCONS_00012853	Intergenric lncRNA	A03	+	23945148	23945452	.	.	.	.	.
TCONS_00012872	Intronic lncRNA	A03	+	24078945	24079158	Bra038785	Bra038785	+	24078188	24081398
TCONS_00012879	Intronic lncRNA	A03	+	24114080	24114316	Bra038779	Bra038779	-	24112669	24119325
TCONS_00012897	Intergenric lncRNA	A03	+	24275119	24275540	.	.	.	.	.
TCONS_00012915	Intergenric lncRNA	A03	+	24591298	24592046	.	.	.	.	.
TCONS_00012916	Antisense lncRNA	A03	+	24692089	24693001	Bra019367	Bra019367	-	24692927	24693412
TCONS_00012917	Intergenric lncRNA	A03	+	24695356	24695826	.	.	.	.	.
TCONS_00012918	Intergenric lncRNA	A03	+	24695370	24698641	.	.	.	.	.
TCONS_00012920	Antisense lncRNA	A03	+	24762272	24763242	Bra019356	Bra019356	-	24763163	24764680
TCONS_00012933	Intergenric lncRNA	A03	+	24898520	24899258	.	.	.	.	.
TCONS_00012934	Intergenric lncRNA	A03	+	24999689	24999946	.	.	.	.	.
TCONS_00012948	Intergenric lncRNA	A03	+	25111713	25112181	.	.	.	.	.
TCONS_00012977	Intergenric lncRNA	A03	+	25429231	25429603	.	.	.	.	.
TCONS_00012989	Intronic lncRNA	A03	+	25506693	25507003	Bra019248	Bra019248	+	25505087	25507581
TCONS_00013003	Sense overlapping lncRNA	A03	+	25639679	25642129	Bra019228	Bra019228	+	25641982	25643902
TCONS_00013004	Sense overlapping lncRNA	A03	+	25639727	25642129	Bra019228	Bra019228	+	25641982	25643902
TCONS_00013005	Sense overlapping lncRNA	A03	+	25639727	25642129	Bra019228	Bra019228	+	25641982	25643902
TCONS_00013006	Sense overlapping lncRNA	A03	+	25639808	25642129	Bra019228	Bra019228	+	25641982	25643902
TCONS_00013023	Sense overlapping lncRNA	A03	+	25734706	25735214	Bra019208	Bra019208	+	25731910	25735587
TCONS_00013049	Sense overlapping lncRNA	A03	+	25906450	25906703	Bra019173	Bra019173	+	25905690	25906528
TCONS_00013054	Intergenric lncRNA	A03	+	25957330	25957721	.	.	.	.	.
TCONS_00013056	Intergenric lncRNA	A03	+	25999350	26000111	.	.	.	.	.
TCONS_00013057	Intergenric lncRNA	A03	+	26000231	26001176	.	.	.	.	.
TCONS_00013061	Intronic lncRNA	A03	+	26058017	26058347	Bra019154	Bra019154	+	26055040	26064271
TCONS_00013068	Intergenric lncRNA	A03	+	26089587	26089949	.	.	.	.	.
TCONS_00013070	Intergenric lncRNA	A03	+	26102901	26103368	.	.	.	.	.
TCONS_00013083	Intergenric lncRNA	A03	+	26320103	26320445	.	.	.	.	.
TCONS_00013094	Intronic lncRNA	A03	+	26428442	26429349	Bra019086	Bra019086	+	26427506	26435315
TCONS_00013111	Intergenric lncRNA	A03	+	26585652	26585950	.	.	.	.	.
TCONS_00013119	Sense overlapping lncRNA	A03	+	26668020	26668262	Bra019034	Bra019034	+	26668106	26668294
TCONS_00013120	Sense overlapping lncRNA	A03	+	26669153	26669942	Bra019033	Bra019033	+	26669084	26669272
TCONS_00013122	Intergenric lncRNA	A03	+	26693710	26694178	.	.	.	.	.
TCONS_00013128	Sense overlapping lncRNA	A03	+	26838086	26838401	Bra024225	Bra024225	+	26838284	26841446
TCONS_00013174	Intronic lncRNA	A03	+	27316035	27317810	Bra024154	Bra024154	+	27312333	27320572
TCONS_00013201	Intergenric lncRNA	A03	+	27563671	27564000	.	.	.	.	.
TCONS_00013215	Intergenric lncRNA	A03	+	27693471	27693853	.	.	.	.	.
TCONS_00013228	Intergenric lncRNA	A03	+	27908223	27909164	.	.	.	.	.
TCONS_00013230	Intronic lncRNA	A03	+	27956924	27957420	Bra024059	Bra024059	+	27956496	27965598
TCONS_00013235	Intergenric lncRNA	A03	+	28007683	28008011	.	.	.	.	.
TCONS_00013238	Intergenric lncRNA	A03	+	28051667	28052000	.	.	.	.	.
TCONS_00013272	Intergenric lncRNA	A03	+	28348699	28349056	.	.	.	.	.
TCONS_00013289	Sense overlapping lncRNA	A03	+	28486841	28487175	Bra023983	Bra023983	+	28484561	28487035
TCONS_00013349	Intergenric lncRNA	A03	+	28943453	28943690	.	.	.	.	.
TCONS_00013350	Intergenric lncRNA	A03	+	28943922	28944276	.	.	.	.	.
TCONS_00013364	Intergenric lncRNA	A03	+	29131611	29132793	.	.	.	.	.
TCONS_00013373	Intronic lncRNA	A03	+	29223647	29230793	Bra036972	Bra036972	-	29225659	29227357
TCONS_00013378	Intergenric lncRNA	A03	+	29360338	29360683	.	.	.	.	.
TCONS_00013383	Intergenric lncRNA	A03	+	29419169	29419644	.	.	.	.	.
TCONS_00013412	Antisense lncRNA	A03	+	29543280	29543499	Bra017642	Bra017642	-	29543127	29544031
TCONS_00013427	Intergenric lncRNA	A03	+	29687929	29688272	.	.	.	.	.
TCONS_00013433	Intergenric lncRNA	A03	+	29848199	29848558	.	.	.	.	.
TCONS_00013436	Intergenric lncRNA	A03	+	29924321	29924674	.	.	.	.	.
TCONS_00013465	Intergenric lncRNA	A03	+	30116084	30117037	.	.	.	.	.
TCONS_00013482	Antisense lncRNA	A03	+	30332314	30332546	Bra017757	Bra017757	-	30331821	30336096
TCONS_00013493	Intergenric lncRNA	A03	+	30438577	30439218	.	.	.	.	.
TCONS_00013497	Antisense lncRNA	A03	+	30492524	30492767	Bra017782	Bra017782	-	30492719	30494026
TCONS_00013501	Intergenric lncRNA	A03	+	30557156	30557748	.	.	.	.	.
TCONS_00013502	Intergenric lncRNA	A03	+	30562254	30562486	.	.	.	.	.
TCONS_00013516	Intergenric lncRNA	A03	+	30804109	30804423	.	.	.	.	.
TCONS_00013518	Intergenric lncRNA	A03	+	30831577	30832567	.	.	.	.	.
TCONS_00013520	Intergenric lncRNA	A03	+	30839769	30840108	.	.	.	.	.
TCONS_00013522	Intergenric lncRNA	A03	+	30869295	30869528	.	.	.	.	.
TCONS_00013537	Intergenric lncRNA	A03	+	31138782	31139022	.	.	.	.	.
TCONS_00013538	Intergenric lncRNA	A03	+	31141504	31142740	.	.	.	.	.
TCONS_00013539	Intergenric lncRNA	A03	+	31287173	31287424	.	.	.	.	.
TCONS_00013546	Antisense lncRNA	A03	+	31441525	31441809	Bra017895	Bra017895	-	31441442	31442231
TCONS_00013547	Intergenric lncRNA	A03	+	31529866	31539758	.	.	.	.	.
TCONS_00013548	Intergenric lncRNA	A03	+	31530541	31531089	.	.	.	.	.
TCONS_00013551	Intergenric lncRNA	A03	+	31582316	31582751	.	.	.	.	.
TCONS_00013553	Intergenric lncRNA	A03	+	31724269	31724545	.	.	.	.	.
TCONS_00013554	Intergenric lncRNA	A03	-	15396	15781	.	.	.	.	.
TCONS_00013555	Intergenric lncRNA	A03	-	15864	16453	.	.	.	.	.
TCONS_00013558	Antisense lncRNA	A03	-	41669	41899	Bra005662	Bra005662	+	38301	41720
TCONS_00013570	Intronic lncRNA	A03	-	115466	115878	Bra005683	Bra005683	-	113583	118295
TCONS_00013599	Intergenric lncRNA	A03	-	370785	371203	.	.	.	.	.
TCONS_00013618	Antisense lncRNA	A03	-	464197	464701	Bra005760	Bra005760	+	463843	464283
TCONS_00013695	Intergenric lncRNA	A03	-	1045521	1046842	.	.	.	.	.
TCONS_00013720	Antisense lncRNA	A03	-	1195672	1196711	Bra005913	Bra005913	+	1193675	1197699
TCONS_00013721	Intronic lncRNA	A03	-	1196871	1197073	Bra005913	Bra005913	+	1193675	1197699
TCONS_00013724	Intergenric lncRNA	A03	-	1289063	1289644	.	.	.	.	.
TCONS_00013744	Intronic lncRNA	A03	-	1427183	1427401	Bra005963	Bra005963	-	1427019	1427535
TCONS_00013777	Antisense lncRNA	A03	-	1534053	1535071	Bra005995	Bra005995	+	1534982	1535506
TCONS_00013828	Intergenric lncRNA	A03	-	1861531	1861870	.	.	.	.	.
TCONS_00013832	Intergenric lncRNA	A03	-	1901709	1904079	.	.	.	.	.
TCONS_00013833	Intergenric lncRNA	A03	-	1901709	1904081	.	.	.	.	.
TCONS_00013834	Intergenric lncRNA	A03	-	1901709	1904081	.	.	.	.	.
TCONS_00013835	Intergenric lncRNA	A03	-	1901709	1904081	.	.	.	.	.
TCONS_00013839	Intergenric lncRNA	A03	-	1942975	1943434	.	.	.	.	.
TCONS_00013862	Sense overlapping lncRNA	A03	-	2062960	2063246	Bra006110	Bra006110	-	2055904	2064107
TCONS_00013876	Intergenric lncRNA	A03	-	2111711	2112442	.	.	.	.	.
TCONS_00013891	Antisense lncRNA	A03	-	2208145	2208568	Bra006142	Bra006142	+	2206432	2208421
TCONS_00013893	Sense overlapping lncRNA	A03	-	2211592	2211946	Bra006144	Bra006144	-	2211764	2214302
TCONS_00013895	Antisense lncRNA	A03	-	2215378	2215771	Bra006145	Bra006145	+	2215698	2216328
TCONS_00013899	Sense overlapping lncRNA	A03	-	2234238	2234818	Bra006150	Bra006150	-	2233005	2235029
TCONS_00013924	Intergenric lncRNA	A03	-	2352319	2352544	.	.	.	.	.
TCONS_00013933	Intergenric lncRNA	A03	-	2429547	2429828	.	.	.	.	.
TCONS_00013961	Intergenric lncRNA	A03	-	2603894	2604143	.	.	.	.	.
TCONS_00013965	Intergenric lncRNA	A03	-	2651853	2652109	.	.	.	.	.
TCONS_00013980	Intergenric lncRNA	A03	-	2732863	2733313	.	.	.	.	.
TCONS_00014010	Intronic lncRNA	A03	-	2975294	2975513	Bra006316	Bra006316	-	2971254	2980743
TCONS_00014015	Intergenric lncRNA	A03	-	3056643	3057179	.	.	.	.	.
TCONS_00014032	Intronic lncRNA	A03	-	3171869	3172132	Bra006360	Bra006360	-	3160065	3174082
TCONS_00014040	Intergenric lncRNA	A03	-	3249692	3250111	.	.	.	.	.
TCONS_00014088	Antisense lncRNA	A03	-	3561078	3561346	Bra006453	Bra006453	+	3559162	3562474
TCONS_00014095	Antisense lncRNA	A03	-	3578819	3579323	Bra006458	Bra006458	+	3578445	3580087
TCONS_00014114	Antisense lncRNA	A03	-	3783445	3784124	Bra006495	Bra006495	+	3783818	3789931
TCONS_00014143	Intronic lncRNA	A03	-	3969459	3969779	Bra006541	Bra006541	-	3968812	3970739
TCONS_00014149	Sense overlapping lncRNA	A03	-	4015417	4015858	Bra006553	Bra006553	-	4013893	4015793
TCONS_00014159	Sense overlapping lncRNA	A03	-	4089819	4090250	Bra006569	Bra006569	-	4090004	4090590
TCONS_00014202	Intergenric lncRNA	A03	-	4305589	4305794	.	.	.	.	.
TCONS_00014218	Intronic lncRNA	A03	-	4478841	4479533	Bra006651	Bra006651	+	4477604	4480109
TCONS_00014220	Intergenric lncRNA	A03	-	4506540	4507180	.	.	.	.	.
TCONS_00014221	Antisense lncRNA	A03	-	4508176	4508702	Bra006660	Bra006660	+	4508449	4508834
TCONS_00014254	Antisense lncRNA	A03	-	4729608	4730116	Bra006706	Bra006706	+	4729302	4730030
TCONS_00014322	Intergenric lncRNA	A03	-	5122314	5123297	.	.	.	.	.
TCONS_00014327	Antisense lncRNA	A03	-	5211838	5212045	Bra006824	Bra006824	+	5210338	5211944
TCONS_00014331	Intergenric lncRNA	A03	-	5220505	5220836	.	.	.	.	.
TCONS_00014348	Antisense lncRNA	A03	-	5384064	5384381	Bra006859	Bra006859	+	5382791	5385262
TCONS_00014364	Intergenric lncRNA	A03	-	5514252	5514691	.	.	.	.	.
TCONS_00014377	Intergenric lncRNA	A03	-	5578474	5578906	.	.	.	.	.
TCONS_00014394	Intergenric lncRNA	A03	-	5636082	5636289	.	.	.	.	.
TCONS_00014440	Antisense lncRNA	A03	-	6023195	6023495	Bra029039	Bra029039	+	6022361	6024105
TCONS_00014443	Antisense lncRNA	A03	-	6065758	6066005	Bra029052	Bra029052	+	6064131	6067272
TCONS_00014456	Intergenric lncRNA	A03	-	6229339	6229571	.	.	.	.	.
TCONS_00014474	Antisense lncRNA	A03	-	6454220	6454555	Bra029118	Bra029118	+	6454241	6455724
TCONS_00014480	Antisense lncRNA	A03	-	6507934	6508686	Bra029133	Bra029133	+	6507365	6508816
TCONS_00014489	Intergenric lncRNA	A03	-	6550008	6550636	.	.	.	.	.
TCONS_00014497	Intergenric lncRNA	A03	-	6634957	6637470	.	.	.	.	.
TCONS_00014498	Intergenric lncRNA	A03	-	6635984	6638780	.	.	.	.	.
TCONS_00014521	Intergenric lncRNA	A03	-	6777813	6778792	.	.	.	.	.
TCONS_00014540	Intergenric lncRNA	A03	-	7003922	7004158	.	.	.	.	.
TCONS_00014551	Antisense lncRNA	A03	-	7119550	7120012	Bra022798	Bra022798	+	7119250	7119933
TCONS_00014552	Intergenric lncRNA	A03	-	7121581	7122209	.	.	.	.	.
TCONS_00014605	Intergenric lncRNA	A03	-	7554678	7554953	.	.	.	.	.
TCONS_00014606	Intergenric lncRNA	A03	-	7556319	7556828	.	.	.	.	.
TCONS_00014627	Intergenric lncRNA	A03	-	7715658	7716015	.	.	.	.	.
TCONS_00014628	Intergenric lncRNA	A03	-	7783027	7783446	.	.	.	.	.
TCONS_00014643	Antisense lncRNA	A03	-	7905776	7906066	Bra022946	Bra022946	+	7905972	7907496
TCONS_00014651	Intergenric lncRNA	A03	-	7974444	7975277	.	.	.	.	.
TCONS_00014652	Intergenric lncRNA	A03	-	7976497	7976800	.	.	.	.	.
TCONS_00014688	Intergenric lncRNA	A03	-	8252780	8253430	.	.	.	.	.
TCONS_00014701	Intergenric lncRNA	A03	-	8377147	8377380	.	.	.	.	.
TCONS_00014720	Intronic lncRNA	A03	-	8591821	8592091	Bra023083	Bra023083	-	8591282	8592936
TCONS_00014725	Intergenric lncRNA	A03	-	8681290	8681539	.	.	.	.	.
TCONS_00014732	Intronic lncRNA	A03	-	8729748	8730057	Bra023107	Bra023107	-	8729224	8731727
TCONS_00014757	Intergenric lncRNA	A03	-	9069426	9069851	.	.	.	.	.
TCONS_00014777	Intronic lncRNA	A03	-	9211142	9211707	Bra000081	Bra000081	-	9208572	9212229
TCONS_00014791	Intergenric lncRNA	A03	-	9316687	9317005	.	.	.	.	.
TCONS_00014792	Intergenric lncRNA	A03	-	9317738	9318280	.	.	.	.	.
TCONS_00014839	Intergenric lncRNA	A03	-	9633085	9633414	.	.	.	.	.
TCONS_00014845	Intronic lncRNA	A03	-	9671101	9671339	Bra000163	Bra000163	+	9670745	9672374
TCONS_00014851	Sense overlapping lncRNA	A03	-	9746714	9747082	Bra000178	Bra000178	-	9746891	9749607
TCONS_00014879	Intergenric lncRNA	A03	-	9994048	9994284	.	.	.	.	.
TCONS_00014890	Intergenric lncRNA	A03	-	10038032	10038440	.	.	.	.	.
TCONS_00014891	Intergenric lncRNA	A03	-	10038538	10038763	.	.	.	.	.
TCONS_00014893	Intergenric lncRNA	A03	-	10038836	10042146	.	.	.	.	.
TCONS_00014897	Intergenric lncRNA	A03	-	10040586	10043201	.	.	.	.	.
TCONS_00014899	Intergenric lncRNA	A03	-	10040586	10043294	.	.	.	.	.
TCONS_00014901	Intergenric lncRNA	A03	-	10040586	10043307	.	.	.	.	.
TCONS_00014934	Intergenric lncRNA	A03	-	10179911	10184981	.	.	.	.	.
TCONS_00014935	Intergenric lncRNA	A03	-	10180483	10184981	.	.	.	.	.
TCONS_00014936	Intergenric lncRNA	A03	-	10180796	10184974	.	.	.	.	.
TCONS_00014973	Intergenric lncRNA	A03	-	10440331	10441140	.	.	.	.	.
TCONS_00014974	Intergenric lncRNA	A03	-	10442890	10443911	.	.	.	.	.
TCONS_00014981	Intergenric lncRNA	A03	-	10493331	10494781	.	.	.	.	.
TCONS_00014982	Intergenric lncRNA	A03	-	10493331	10494786	.	.	.	.	.
TCONS_00014983	Intergenric lncRNA	A03	-	10493331	10494842	.	.	.	.	.
TCONS_00014984	Intergenric lncRNA	A03	-	10493331	10494842	.	.	.	.	.
TCONS_00015022	Intergenric lncRNA	A03	-	10797442	10797818	.	.	.	.	.
TCONS_00015037	Antisense lncRNA	A03	-	10898453	10898794	Bra000390	Bra000390	+	10898759	10900612
TCONS_00015063	Antisense lncRNA	A03	-	11054675	11055831	Bra000422	Bra000422	+	11054278	11054682
TCONS_00015065	Intergenric lncRNA	A03	-	11114265	11114989	.	.	.	.	.
TCONS_00015086	Antisense lncRNA	A03	-	11328289	11328660	Bra000479	Bra000479	+	11328543	11328965
TCONS_00015099	Antisense lncRNA	A03	-	11412463	11412745	Bra000493	Bra000493	+	11412705	11417094
TCONS_00015100	Intergenric lncRNA	A03	-	11452402	11452680	.	.	.	.	.
TCONS_00015113	Intronic lncRNA	A03	-	11577352	11577634	Bra000521	Bra000521	-	11576503	11581938
TCONS_00015116	Antisense lncRNA	A03	-	11632578	11633086	Bra000533	Bra000533	+	11632356	11633814
TCONS_00015120	Intergenric lncRNA	A03	-	11687166	11687497	.	.	.	.	.
TCONS_00015146	Intronic lncRNA	A03	-	11842471	11843021	Bra000568	Bra000568	-	11836484	11845369
TCONS_00015193	Intergenric lncRNA	A03	-	12187706	12188468	.	.	.	.	.
TCONS_00015206	Intergenric lncRNA	A03	-	12315486	12315780	.	.	.	.	.
TCONS_00015258	Intergenric lncRNA	A03	-	12772310	12772599	.	.	.	.	.
TCONS_00015263	Intergenric lncRNA	A03	-	12843387	12843656	.	.	.	.	.
TCONS_00015293	Intergenric lncRNA	A03	-	13374871	13375496	.	.	.	.	.
TCONS_00015295	Intergenric lncRNA	A03	-	13393119	13393415	.	.	.	.	.
TCONS_00015312	Intronic lncRNA	A03	-	13499829	13500275	Bra000848	Bra000848	-	13498815	13503183
TCONS_00015322	Intronic lncRNA	A03	-	13602899	13603137	Bra000866	Bra000866	+	13601084	13603801
TCONS_00015323	Intergenric lncRNA	A03	-	13608508	13608879	.	.	.	.	.
TCONS_00015328	Intergenric lncRNA	A03	-	13657172	13657492	.	.	.	.	.
TCONS_00015329	Intergenric lncRNA	A03	-	13659349	13659798	.	.	.	.	.
TCONS_00015345	Intergenric lncRNA	A03	-	13862049	13862290	.	.	.	.	.
TCONS_00015364	Intergenric lncRNA	A03	-	14047692	14048523	.	.	.	.	.
TCONS_00015409	Intergenric lncRNA	A03	-	14268278	14268642	.	.	.	.	.
TCONS_00015455	Antisense lncRNA	A03	-	14534811	14535379	Bra001045	Bra001045	+	14533498	14535436
TCONS_00015502	Antisense lncRNA	A03	-	14868570	14869161	Bra001120	Bra001120	+	14867248	14870091
TCONS_00015503	Antisense lncRNA	A03	-	14869857	14870245	Bra001120	Bra001120	+	14867248	14870091
TCONS_00015507	Intergenric lncRNA	A03	-	14882247	14883621	.	.	.	.	.
TCONS_00015517	Intergenric lncRNA	A03	-	14953674	14954034	.	.	.	.	.
TCONS_00015518	Intergenric lncRNA	A03	-	14954698	14955002	.	.	.	.	.
TCONS_00015519	Intergenric lncRNA	A03	-	14955339	14955679	.	.	.	.	.
TCONS_00015555	Intergenric lncRNA	A03	-	15189903	15190223	.	.	.	.	.
TCONS_00015608	Antisense lncRNA	A03	-	15613067	15613322	Bra001271	Bra001271	+	15612553	15613324
TCONS_00015648	Sense overlapping lncRNA	A03	-	15936843	15937600	Bra001339	Bra001339	-	15936046	15936861
TCONS_00015659	Antisense lncRNA	A03	-	16015676	16016253	Bra001357	Bra001357	+	16013218	16016354
TCONS_00015663	Intronic lncRNA	A03	-	16019908	16020172	Bra001359	Bra001359	-	16018114	16021114
TCONS_00015694	Intronic lncRNA	A03	-	16252040	16252275	Bra001407	Bra001407	-	16251410	16252672
TCONS_00015744	Intergenric lncRNA	A03	-	16580168	16580471	.	.	.	.	.
TCONS_00015746	Intergenric lncRNA	A03	-	16593596	16594274	.	.	.	.	.
TCONS_00015761	Antisense lncRNA	A03	-	16686324	16686558	Bra001493	Bra001493	+	16686092	16686415
TCONS_00015770	Intergenric lncRNA	A03	-	16745485	16745818	.	.	.	.	.
TCONS_00015781	Antisense lncRNA	A03	-	16895463	16895670	Bra001529	Bra001529	+	16895420	16896061
TCONS_00015800	Intergenric lncRNA	A03	-	17013442	17013976	.	.	.	.	.
TCONS_00015802	Intergenric lncRNA	A03	-	17074852	17075402	.	.	.	.	.
TCONS_00015805	Intergenric lncRNA	A03	-	17105048	17105411	.	.	.	.	.
TCONS_00015807	Antisense lncRNA	A03	-	17159415	17159621	Bra001572	Bra001572	+	17159558	17162571
TCONS_00015810	Intergenric lncRNA	A03	-	17195785	17196006	.	.	.	.	.
TCONS_00015814	Intergenric lncRNA	A03	-	17267101	17267916	.	.	.	.	.
TCONS_00015816	Intergenric lncRNA	A03	-	17282370	17284010	.	.	.	.	.
TCONS_00015819	Sense overlapping lncRNA	A03	-	17349014	17349354	Bra001603	Bra001603	-	17349239	17349948
TCONS_00015820	Intergenric lncRNA	A03	-	17353909	17354271	.	.	.	.	.
TCONS_00015821	Intergenric lncRNA	A03	-	17355676	17356373	.	.	.	.	.
TCONS_00015846	Intergenric lncRNA	A03	-	17639131	17639519	.	.	.	.	.
TCONS_00015848	Intergenric lncRNA	A03	-	17682245	17682971	.	.	.	.	.
TCONS_00015866	Intergenric lncRNA	A03	-	17948206	17948696	.	.	.	.	.
TCONS_00015880	Intergenric lncRNA	A03	-	18113582	18114142	.	.	.	.	.
TCONS_00015883	Intronic lncRNA	A03	-	18119050	18119371	Bra001729	Bra001729	-	18117731	18126862
TCONS_00015890	Antisense lncRNA	A03	-	18181163	18182102	Bra001734	Bra001734	+	18176690	18182041
TCONS_00015914	Intergenric lncRNA	A03	-	18390103	18390357	.	.	.	.	.
TCONS_00015920	Intergenric lncRNA	A03	-	18442392	18442643	.	.	.	.	.
TCONS_00015947	Antisense lncRNA	A03	-	18683110	18683617	Bra001821	Bra001821	+	18682523	18683416
TCONS_00015958	Intergenric lncRNA	A03	-	18850273	18850828	.	.	.	.	.
TCONS_00015975	Intergenric lncRNA	A03	-	18981211	18982227	.	.	.	.	.
TCONS_00015976	Intergenric lncRNA	A03	-	19001357	19002256	.	.	.	.	.
TCONS_00015981	Intergenric lncRNA	A03	-	19027888	19035352	.	.	.	.	.
TCONS_00015982	Intergenric lncRNA	A03	-	19031458	19035352	.	.	.	.	.
TCONS_00015983	Intergenric lncRNA	A03	-	19031458	19035360	.	.	.	.	.
TCONS_00015990	Intergenric lncRNA	A03	-	19153385	19153609	.	.	.	.	.
TCONS_00015991	Intergenric lncRNA	A03	-	19153889	19154590	.	.	.	.	.
TCONS_00015995	Intergenric lncRNA	A03	-	19248715	19249287	.	.	.	.	.
TCONS_00016013	Intergenric lncRNA	A03	-	19464572	19465561	.	.	.	.	.
TCONS_00016014	Intergenric lncRNA	A03	-	19464572	19465908	.	.	.	.	.
TCONS_00016015	Intergenric lncRNA	A03	-	19464572	19465917	.	.	.	.	.
TCONS_00016016	Intergenric lncRNA	A03	-	19464572	19465917	.	.	.	.	.
TCONS_00016017	Intergenric lncRNA	A03	-	19464572	19465917	.	.	.	.	.
TCONS_00016026	Intergenric lncRNA	A03	-	19548672	19548941	.	.	.	.	.
TCONS_00016027	Intergenric lncRNA	A03	-	19550396	19550832	.	.	.	.	.
TCONS_00016040	Antisense lncRNA	A03	-	19726526	19726762	Bra013240	Bra013240	+	19726068	19726825
TCONS_00016043	Intergenric lncRNA	A03	-	19742955	19743309	.	.	.	.	.
TCONS_00016052	Intergenric lncRNA	A03	-	19853637	19853915	.	.	.	.	.
TCONS_00016055	Intergenric lncRNA	A03	-	19862139	19862362	.	.	.	.	.
TCONS_00016062	Intergenric lncRNA	A03	-	19934559	19934833	.	.	.	.	.
TCONS_00016075	Intergenric lncRNA	A03	-	20037770	20038229	.	.	.	.	.
TCONS_00016097	Intergenric lncRNA	A03	-	20212026	20213183	.	.	.	.	.
TCONS_00016115	Intronic lncRNA	A03	-	20317271	20317548	Bra013131	Bra013131	+	20316078	20320793
TCONS_00016122	Intergenric lncRNA	A03	-	20389474	20390292	.	.	.	.	.
TCONS_00016123	Intergenric lncRNA	A03	-	20389474	20391123	.	.	.	.	.
TCONS_00016124	Intergenric lncRNA	A03	-	20390510	20391076	.	.	.	.	.
TCONS_00016129	Intergenric lncRNA	A03	-	20447740	20448071	.	.	.	.	.
TCONS_00016156	Antisense lncRNA	A03	-	20794988	20795435	Bra013050	Bra013050	+	20793955	20795131
TCONS_00016179	Intergenric lncRNA	A03	-	21095705	21096288	.	.	.	.	.
TCONS_00016202	Antisense lncRNA	A03	-	21221838	21222617	Bra012987	Bra012987	+	21222517	21224169
TCONS_00016235	Antisense lncRNA	A03	-	21415971	21416544	Bra012944	Bra012944	+	21412661	21416343
TCONS_00016239	Intergenric lncRNA	A03	-	21445303	21446195	.	.	.	.	.
TCONS_00016241	Intergenric lncRNA	A03	-	21468887	21469381	.	.	.	.	.
TCONS_00016250	Intergenric lncRNA	A03	-	21603830	21604224	.	.	.	.	.
TCONS_00016283	Antisense lncRNA	A03	-	21941039	21941336	Bra012852	Bra012852	+	21941302	21941520
TCONS_00016286	Intergenric lncRNA	A03	-	21956196	21956669	.	.	.	.	.
TCONS_00016287	Intergenric lncRNA	A03	-	21957305	21957948	.	.	.	.	.
TCONS_00016294	Antisense lncRNA	A03	-	22038829	22039113	Bra012833	Bra012833	+	22038895	22045633
TCONS_00016298	Antisense lncRNA	A03	-	22062280	22063052	Bra012830	Bra012830	+	22062700	22062927
TCONS_00016307	Intergenric lncRNA	A03	-	22116331	22116759	.	.	.	.	.
TCONS_00016308	Intergenric lncRNA	A03	-	22117165	22117378	.	.	.	.	.
TCONS_00016315	Antisense lncRNA	A03	-	22181375	22181649	Bra012801	Bra012801	+	22180849	22181475
TCONS_00016331	Intergenric lncRNA	A03	-	22342699	22343516	.	.	.	.	.
TCONS_00016350	Intergenric lncRNA	A03	-	22503425	22503651	.	.	.	.	.
TCONS_00016356	Sense overlapping lncRNA	A03	-	22541394	22542979	Bra012736	Bra012736	-	22541640	22543206
TCONS_00016357	Sense overlapping lncRNA	A03	-	22541394	22543000	Bra012736	Bra012736	-	22541640	22543206
TCONS_00016358	Sense overlapping lncRNA	A03	-	22541394	22543030	Bra012736	Bra012736	-	22541640	22543206
TCONS_00016362	Intergenric lncRNA	A03	-	22562151	22562445	.	.	.	.	.
TCONS_00016369	Intergenric lncRNA	A03	-	22622041	22624176	.	.	.	.	.
TCONS_00016385	Sense overlapping lncRNA	A03	-	22761267	22761761	Bra012688	Bra012688	-	22755751	22761669
TCONS_00016403	Intronic lncRNA	A03	-	22949991	22950435	Bra012650	Bra012650	-	22939903	22951793
TCONS_00016405	Intergenric lncRNA	A03	-	22978949	22979662	.	.	.	.	.
TCONS_00016442	Intergenric lncRNA	A03	-	23317142	23317491	.	.	.	.	.
TCONS_00016445	Intergenric lncRNA	A03	-	23329684	23330288	.	.	.	.	.
TCONS_00016454	Intergenric lncRNA	A03	-	23543102	23545072	.	.	.	.	.
TCONS_00016477	Intronic lncRNA	A03	-	23836676	23836919	Bra012524	Bra012524	+	23834935	23843744
TCONS_00016478	Intronic lncRNA	A03	-	23837973	23838405	Bra012524	Bra012524	+	23834935	23843744
TCONS_00016479	Intronic lncRNA	A03	-	23839007	23839952	Bra012524	Bra012524	+	23834935	23843744
TCONS_00016487	Intronic lncRNA	A03	-	23916142	23917018	Bra012513	Bra012513	-	23914598	23920186
TCONS_00016504	Intronic lncRNA	A03	-	24113574	24114141	Bra038779	Bra038779	-	24112669	24119325
TCONS_00016513	Intergenric lncRNA	A03	-	24170688	24170995	.	.	.	.	.
TCONS_00016537	Intronic lncRNA	A03	-	24414453	24414656	Bra019403	Bra019403	-	24413728	24415552
TCONS_00016539	Intergenric lncRNA	A03	-	24426516	24427070	.	.	.	.	.
TCONS_00016540	Intergenric lncRNA	A03	-	24474939	24475552	.	.	.	.	.
TCONS_00016541	Intronic lncRNA	A03	-	24476829	24486708	Bra019397	Bra019397	+	24480924	24483948
TCONS_00016542	Intergenric lncRNA	A03	-	24477019	24477287	.	.	.	.	.
TCONS_00016543	Intergenric lncRNA	A03	-	24477555	24477759	.	.	.	.	.
TCONS_00016545	Intronic lncRNA	A03	-	24482652	24483177	Bra019397	Bra019397	+	24480924	24483948
TCONS_00016546	Intergenric lncRNA	A03	-	24484253	24484553	.	.	.	.	.
TCONS_00016548	Intergenric lncRNA	A03	-	24503933	24505466	.	.	.	.	.
TCONS_00016567	Sense overlapping lncRNA	A03	-	24609576	24609820	Bra019374	Bra019374	-	24609734	24616800
TCONS_00016570	Intronic lncRNA	A03	-	24615383	24615676	Bra019374	Bra019374	-	24609734	24616800
TCONS_00016598	Intronic lncRNA	A03	-	24837044	24837280	Bra019342	Bra019342	-	24829389	24839158
TCONS_00016636	Intergenric lncRNA	A03	-	25573870	25574498	.	.	.	.	.
TCONS_00016640	Intergenric lncRNA	A03	-	25606240	25606556	.	.	.	.	.
TCONS_00016682	Intergenric lncRNA	A03	-	25880640	25881034	.	.	.	.	.
TCONS_00016706	Antisense lncRNA	A03	-	26201350	26201597	Bra019131	Bra019131	+	26200714	26201834
TCONS_00016712	Antisense lncRNA	A03	-	26269971	26270310	Bra019119	Bra019119	+	26269782	26270080
TCONS_00016753	Antisense lncRNA	A03	-	26529250	26529511	Bra019061	Bra019061	+	26529409	26529720
TCONS_00016754	Antisense lncRNA	A03	-	26560211	26560747	Bra019058	Bra019058	+	26559769	26560470
TCONS_00016755	Intergenric lncRNA	A03	-	26562037	26563287	.	.	.	.	.
TCONS_00016768	Intronic lncRNA	A03	-	26637536	26637860	Bra019039	Bra019039	-	26635625	26641066
TCONS_00016798	Intergenric lncRNA	A03	-	27127906	27128332	.	.	.	.	.
TCONS_00016807	Intronic lncRNA	A03	-	27315724	27317328	Bra024154	Bra024154	+	27312333	27320572
TCONS_00016809	Intergenric lncRNA	A03	-	27352193	27352810	.	.	.	.	.
TCONS_00016836	Intronic lncRNA	A03	-	27603949	27604222	Bra024109	Bra024109	-	27601549	27606737
TCONS_00016850	Intergenric lncRNA	A03	-	27864710	27865420	.	.	.	.	.
TCONS_00016857	Intergenric lncRNA	A03	-	27908668	27908912	.	.	.	.	.
TCONS_00016859	Antisense lncRNA	A03	-	27924328	27924562	Bra024065	Bra024065	+	27923295	27924397
TCONS_00016877	Antisense lncRNA	A03	-	28066646	28066992	Bra024042	Bra024042	+	28064989	28067291
TCONS_00016885	Antisense lncRNA	A03	-	28133293	28134917	Bra024031	Bra024031	+	28134386	28134637
TCONS_00016887	Antisense lncRNA	A03	-	28144849	28145245	Bra024030	Bra024030	+	28141499	28147692
TCONS_00016888	Intronic lncRNA	A03	-	28147067	28147603	Bra024030	Bra024030	+	28141499	28147692
TCONS_00016898	Intergenric lncRNA	A03	-	28276030	28277198	.	.	.	.	.
TCONS_00016905	Intergenric lncRNA	A03	-	28342813	28343040	.	.	.	.	.
TCONS_00016925	Intergenric lncRNA	A03	-	28589774	28590404	.	.	.	.	.
TCONS_00016947	Intronic lncRNA	A03	-	28889330	28889615	Bra037027	Bra037027	-	28887803	28892875
TCONS_00016948	Intergenric lncRNA	A03	-	28943953	28944228	.	.	.	.	.
TCONS_00016949	Intergenric lncRNA	A03	-	28959551	28961209	.	.	.	.	.
TCONS_00016950	Intergenric lncRNA	A03	-	28959551	28961212	.	.	.	.	.
TCONS_00016967	Intergenric lncRNA	A03	-	29141176	29141484	.	.	.	.	.
TCONS_00016968	Intergenric lncRNA	A03	-	29159476	29159806	.	.	.	.	.
TCONS_00016976	Antisense lncRNA	A03	-	29288399	29288688	Bra017606	Bra017606	+	29286123	29288490
TCONS_00016994	Antisense lncRNA	A03	-	29460959	29461901	Bra017629	Bra017629	+	29460559	29461891
TCONS_00016995	Intergenric lncRNA	A03	-	29466823	29467151	.	.	.	.	.
TCONS_00017012	Intergenric lncRNA	A03	-	29676751	29677158	.	.	.	.	.
TCONS_00017017	Intronic lncRNA	A03	-	29785929	29786274	Bra017680	Bra017680	+	29781844	29786584
TCONS_00017033	Intergenric lncRNA	A03	-	29993533	29993957	.	.	.	.	.
TCONS_00017040	Intergenric lncRNA	A03	-	30072916	30073826	.	.	.	.	.
TCONS_00017046	Intergenric lncRNA	A03	-	30115161	30115838	.	.	.	.	.
TCONS_00017070	Intergenric lncRNA	A03	-	30389339	30391876	.	.	.	.	.
TCONS_00017089	Intergenric lncRNA	A03	-	30677077	30677297	.	.	.	.	.
TCONS_00017090	Antisense lncRNA	A03	-	30728801	30729646	Bra017816	Bra017816	+	30728842	30729533
TCONS_00017114	Intergenric lncRNA	A03	-	30839769	30840108	.	.	.	.	.
TCONS_00017117	Intronic lncRNA	A03	-	30874909	30875197	Bra017838	Bra017838	+	30874545	30877367
TCONS_00017123	Intergenric lncRNA	A03	-	30984949	30985150	.	.	.	.	.
TCONS_00017136	Antisense lncRNA	A03	-	31394807	31397246	Bra017887	Bra017887	+	31394356	31396341
TCONS_00017137	Antisense lncRNA	A03	-	31406661	31406864	Bra017889	Bra017889	+	31404005	31406742
TCONS_00017159	Intergenric lncRNA	A03	-	31585418	31586342	.	.	.	.	.
TCONS_00017162	Intronic lncRNA	A03	.	5288527	5288761	Bra006839	Bra006839	-	5286459	5289065
TCONS_00017163	Intronic lncRNA	A03	.	6973882	6974136	Bra022771	Bra022771	+	6971946	6976797
TCONS_00017164	Intronic lncRNA	A03	.	7415347	7415598	Bra022853	Bra022853	-	7414014	7415662
TCONS_00017170	Intronic lncRNA	A03	.	15473308	15473534	Bra001235	Bra001235	-	15470209	15474753
TCONS_00017171	Intronic lncRNA	A03	.	27706930	27707203	Bra024097	Bra024097	-	27704772	27707540
TCONS_00017191	Intergenric lncRNA	A04	+	155442	155774	.	.	.	.	.
TCONS_00017192	Intergenric lncRNA	A04	+	156212	156538	.	.	.	.	.
TCONS_00017195	Intergenric lncRNA	A04	+	169431	169743	.	.	.	.	.
TCONS_00017200	Intergenric lncRNA	A04	+	224707	225715	.	.	.	.	.
TCONS_00017201	Intergenric lncRNA	A04	+	233469	233677	.	.	.	.	.
TCONS_00017218	Intergenric lncRNA	A04	+	356943	357777	.	.	.	.	.
TCONS_00017219	Intergenric lncRNA	A04	+	357355	357574	.	.	.	.	.
TCONS_00017226	Intergenric lncRNA	A04	+	451074	451477	.	.	.	.	.
TCONS_00017240	Sense overlapping lncRNA	A04	+	595412	595631	Bra014428	Bra014428	+	593898	595445
TCONS_00017248	Intergenric lncRNA	A04	+	697424	697978	.	.	.	.	.
TCONS_00017263	Intergenric lncRNA	A04	+	879574	880069	.	.	.	.	.
TCONS_00017274	Intronic lncRNA	A04	+	1058747	1059050	Bra014500	Bra014500	-	1058162	1060006
TCONS_00017296	Antisense lncRNA	A04	+	1284844	1285721	Bra014536	Bra014536	-	1284523	1285992
TCONS_00017297	Antisense lncRNA	A04	+	1284862	1285721	Bra014536	Bra014536	-	1284523	1285992
TCONS_00017311	Intergenric lncRNA	A04	+	1389255	1389582	.	.	.	.	.
TCONS_00017324	Sense overlapping lncRNA	A04	+	1628061	1628388	Bra014586	Bra014586	+	1628042	1628206
TCONS_00017338	Intergenric lncRNA	A04	+	1727220	1727437	.	.	.	.	.
TCONS_00017341	Intergenric lncRNA	A04	+	1778727	1779494	.	.	.	.	.
TCONS_00017342	Intergenric lncRNA	A04	+	1778730	1779494	.	.	.	.	.
TCONS_00017343	Intergenric lncRNA	A04	+	1778742	1779494	.	.	.	.	.
TCONS_00017345	Intronic lncRNA	A04	+	1788662	1788868	Bra014616	Bra014616	+	1788065	1790123
TCONS_00017347	Sense overlapping lncRNA	A04	+	1813247	1814704	Bra014620	Bra014620	+	1813221	1824479
TCONS_00017354	Intergenric lncRNA	A04	+	1841488	1841956	.	.	.	.	.
TCONS_00017394	Intergenric lncRNA	A04	+	2242383	2242635	.	.	.	.	.
TCONS_00017410	Intergenric lncRNA	A04	+	2486217	2486551	.	.	.	.	.
TCONS_00017419	Intergenric lncRNA	A04	+	2542827	2543045	.	.	.	.	.
TCONS_00017421	Antisense lncRNA	A04	+	2614425	2614845	Bra014727	Bra014727	-	2614772	2615846
TCONS_00017422	Intergenric lncRNA	A04	+	2641794	2642050	.	.	.	.	.
TCONS_00017424	Intergenric lncRNA	A04	+	2667906	2668138	.	.	.	.	.
TCONS_00017431	Intergenric lncRNA	A04	+	2829464	2832641	.	.	.	.	.
TCONS_00017437	Intergenric lncRNA	A04	+	2968485	2969023	.	.	.	.	.
TCONS_00017442	Antisense lncRNA	A04	+	3047592	3047894	Bra014779	Bra014779	-	3046170	3047701
TCONS_00017498	Intergenric lncRNA	A04	+	3626917	3627665	.	.	.	.	.
TCONS_00017529	Intergenric lncRNA	A04	+	3933762	3933968	.	.	.	.	.
TCONS_00017534	Intergenric lncRNA	A04	+	4027536	4027884	.	.	.	.	.
TCONS_00017544	Intergenric lncRNA	A04	+	4237533	4237867	.	.	.	.	.
TCONS_00017558	Intergenric lncRNA	A04	+	4481960	4482208	.	.	.	.	.
TCONS_00017560	Intergenric lncRNA	A04	+	4519842	4520928	.	.	.	.	.
TCONS_00017578	Antisense lncRNA	A04	+	4726463	4727748	Bra033468	Bra033468	-	4727733	4728113
TCONS_00017579	Intergenric lncRNA	A04	+	4738407	4739985	.	.	.	.	.
TCONS_00017585	Intergenric lncRNA	A04	+	4900490	4900700	.	.	.	.	.
TCONS_00017586	Intronic lncRNA	A04	+	4903565	4903812	Bra033485	Bra033485	+	4900854	4910271
TCONS_00017597	Intergenric lncRNA	A04	+	5032925	5033223	.	.	.	.	.
TCONS_00017605	Intergenric lncRNA	A04	+	5112525	5113097	.	.	.	.	.
TCONS_00017628	Intergenric lncRNA	A04	+	5338911	5339308	.	.	.	.	.
TCONS_00017642	Intergenric lncRNA	A04	+	5466705	5466948	.	.	.	.	.
TCONS_00017644	Intergenric lncRNA	A04	+	5467614	5467838	.	.	.	.	.
TCONS_00017649	Intergenric lncRNA	A04	+	5548690	5549182	.	.	.	.	.
TCONS_00017652	Intergenric lncRNA	A04	+	5555349	5556209	.	.	.	.	.
TCONS_00017653	Intergenric lncRNA	A04	+	5557046	5557245	.	.	.	.	.
TCONS_00017657	Intergenric lncRNA	A04	+	5628947	5629881	.	.	.	.	.
TCONS_00017685	Intergenric lncRNA	A04	+	5910549	5910760	.	.	.	.	.
TCONS_00017690	Intergenric lncRNA	A04	+	5964458	5967839	.	.	.	.	.
TCONS_00017691	Intergenric lncRNA	A04	+	5966265	5967320	.	.	.	.	.
TCONS_00017702	Intergenric lncRNA	A04	+	6092943	6093372	.	.	.	.	.
TCONS_00017705	Intronic lncRNA	A04	+	6105358	6105652	Bra028102	Bra028102	+	6104784	6106126
TCONS_00017707	Intergenric lncRNA	A04	+	6118300	6118954	.	.	.	.	.
TCONS_00017708	Intergenric lncRNA	A04	+	6120342	6120552	.	.	.	.	.
TCONS_00017709	Sense overlapping lncRNA	A04	+	6120753	6121501	Bra028104	Bra028104	+	6121293	6123184
TCONS_00017711	Intergenric lncRNA	A04	+	6148062	6148578	.	.	.	.	.
TCONS_00017714	Intergenric lncRNA	A04	+	6188770	6189299	.	.	.	.	.
TCONS_00017716	Intergenric lncRNA	A04	+	6257181	6257616	.	.	.	.	.
TCONS_00017717	Intergenric lncRNA	A04	+	6257841	6258144	.	.	.	.	.
TCONS_00017760	Antisense lncRNA	A04	+	6915447	6915688	Bra028196	Bra028196	-	6915345	6917780
TCONS_00017763	Intronic lncRNA	A04	+	6973650	6973916	Bra028202	Bra028202	+	6971521	6975122
TCONS_00017774	Intergenric lncRNA	A04	+	7108446	7109099	.	.	.	.	.
TCONS_00017779	Intergenric lncRNA	A04	+	7200859	7201067	.	.	.	.	.
TCONS_00017796	Intergenric lncRNA	A04	+	7541510	7541814	.	.	.	.	.
TCONS_00017827	Intergenric lncRNA	A04	+	7843086	7844820	.	.	.	.	.
TCONS_00017833	Intronic lncRNA	A04	+	7949115	7949776	Bra025598	Bra025598	-	7946646	7951672
TCONS_00017835	Intergenric lncRNA	A04	+	7969428	7969752	.	.	.	.	.
TCONS_00017842	Intergenric lncRNA	A04	+	8005407	8005986	.	.	.	.	.
TCONS_00017843	Intergenric lncRNA	A04	+	8009756	8010402	.	.	.	.	.
TCONS_00017849	Intergenric lncRNA	A04	+	8140192	8140394	.	.	.	.	.
TCONS_00017861	Intergenric lncRNA	A04	+	8331488	8331709	.	.	.	.	.
TCONS_00017863	Intergenric lncRNA	A04	+	8365457	8365878	.	.	.	.	.
TCONS_00017864	Antisense lncRNA	A04	+	8367080	8367388	Bra025545	Bra025545	-	8366276	8367109
TCONS_00017866	Intergenric lncRNA	A04	+	8371781	8372045	.	.	.	.	.
TCONS_00017870	Intronic lncRNA	A04	+	8382377	8382773	Bra025543	Bra025543	+	8381111	8384615
TCONS_00017875	Intergenric lncRNA	A04	+	8417307	8417821	.	.	.	.	.
TCONS_00017915	Intronic lncRNA	A04	+	8791936	8792167	Bra025485	Bra025485	-	8789305	8794916
TCONS_00017918	Intergenric lncRNA	A04	+	8848635	8849315	.	.	.	.	.
TCONS_00017927	Intergenric lncRNA	A04	+	8951027	8951335	.	.	.	.	.
TCONS_00017929	Intronic lncRNA	A04	+	8961107	8961362	Bra025460	Bra025460	+	8960688	8962997
TCONS_00017933	Sense overlapping lncRNA	A04	+	8977032	8977325	Bra025458	Bra025458	+	8975838	8978410
TCONS_00017950	Antisense lncRNA	A04	+	9091248	9091609	Bra025438	Bra025438	-	9090971	9091312
TCONS_00017977	Intergenric lncRNA	A04	+	9598148	9598746	.	.	.	.	.
TCONS_00017978	Antisense lncRNA	A04	+	9605990	9606957	Bra030302	Bra030302	-	9604830	9607536
TCONS_00017986	Intergenric lncRNA	A04	+	9730822	9732290	.	.	.	.	.
TCONS_00018000	Intergenric lncRNA	A04	+	9975834	9976859	.	.	.	.	.
TCONS_00018007	Antisense lncRNA	A04	+	10060113	10060996	Bra030240	Bra030240	-	10060601	10060846
TCONS_00018009	Intergenric lncRNA	A04	+	10158335	10159316	.	.	.	.	.
TCONS_00018020	Intronic lncRNA	A04	+	10391437	10391757	Bra030206	Bra030206	+	10388027	10393216
TCONS_00018021	Sense overlapping lncRNA	A04	+	10393967	10394483	Bra030205	Bra030205	+	10394385	10395861
TCONS_00018028	Intergenric lncRNA	A04	+	10541177	10541678	.	.	.	.	.
TCONS_00018032	Intergenric lncRNA	A04	+	10549340	10549953	.	.	.	.	.
TCONS_00018058	Intergenric lncRNA	A04	+	11119612	11120212	.	.	.	.	.
TCONS_00018064	Intergenric lncRNA	A04	+	11182837	11183100	.	.	.	.	.
TCONS_00018071	Sense overlapping lncRNA	A04	+	11241945	11242918	Bra032108	Bra032108	+	11241259	11242138
TCONS_00018074	Intergenric lncRNA	A04	+	11260069	11260648	.	.	.	.	.
TCONS_00018077	Sense overlapping lncRNA	A04	+	11268754	11269027	Bra032103	Bra032103	+	11266927	11268790
TCONS_00018088	Intergenric lncRNA	A04	+	11331554	11331840	.	.	.	.	.
TCONS_00018097	Intergenric lncRNA	A04	+	11400204	11400999	.	.	.	.	.
TCONS_00018098	Intergenric lncRNA	A04	+	11401225	11401479	.	.	.	.	.
TCONS_00018124	Intergenric lncRNA	A04	+	11737474	11737785	.	.	.	.	.
TCONS_00018128	Antisense lncRNA	A04	+	11798540	11799253	Bra034254	Bra034254	-	11799135	11801212
TCONS_00018133	Intergenric lncRNA	A04	+	11848443	11849292	.	.	.	.	.
TCONS_00018153	Antisense lncRNA	A04	+	11983827	11984186	Bra034282	Bra034282	-	11983948	11989476
TCONS_00018163	Intergenric lncRNA	A04	+	12046337	12046616	.	.	.	.	.
TCONS_00018164	Intergenric lncRNA	A04	+	12047377	12047608	.	.	.	.	.
TCONS_00018190	Intergenric lncRNA	A04	+	12342347	12342645	.	.	.	.	.
TCONS_00018205	Antisense lncRNA	A04	+	12559001	12559965	Bra034370	Bra034370	-	12553397	12559682
TCONS_00018221	Intergenric lncRNA	A04	+	12715839	12722082	.	.	.	.	.
TCONS_00018222	Intergenric lncRNA	A04	+	12722192	12725050	.	.	.	.	.
TCONS_00018228	Intronic lncRNA	A04	+	12783878	12784173	Bra035703	Bra035703	-	12783557	12785720
TCONS_00018230	Intergenric lncRNA	A04	+	12857064	12857412	.	.	.	.	.
TCONS_00018253	Intronic lncRNA	A04	+	13191807	13192021	Bra039963	Bra039963	+	13182597	13193705
TCONS_00018261	Intergenric lncRNA	A04	+	13271762	13272203	.	.	.	.	.
TCONS_00018262	Intergenric lncRNA	A04	+	13272560	13273302	.	.	.	.	.
TCONS_00018264	Intergenric lncRNA	A04	+	13293304	13293520	.	.	.	.	.
TCONS_00018290	Antisense lncRNA	A04	+	13696315	13696604	Bra021638	Bra021638	-	13694598	13696423
TCONS_00018311	Intergenric lncRNA	A04	+	13812125	13812351	.	.	.	.	.
TCONS_00018333	Intergenric lncRNA	A04	+	14143510	14144067	.	.	.	.	.
TCONS_00018363	Intronic lncRNA	A04	+	14478617	14478983	Bra021774	Bra021774	+	14477404	14481909
TCONS_00018365	Intergenric lncRNA	A04	+	14617695	14618134	.	.	.	.	.
TCONS_00018430	Intergenric lncRNA	A04	+	15218596	15219480	.	.	.	.	.
TCONS_00018441	Intergenric lncRNA	A04	+	15344541	15344892	.	.	.	.	.
TCONS_00018445	Antisense lncRNA	A04	+	15378723	15378977	Bra021937	Bra021937	-	15378964	15382439
TCONS_00018446	Antisense lncRNA	A04	+	15379227	15379519	Bra021937	Bra021937	-	15378964	15382439
TCONS_00018460	Intergenric lncRNA	A04	+	15471268	15471534	.	.	.	.	.
TCONS_00018487	Sense overlapping lncRNA	A04	+	15838760	15839837	Bra017253	Bra017253	+	15838782	15841281
TCONS_00018573	Intergenric lncRNA	A04	+	16779999	16780754	.	.	.	.	.
TCONS_00018589	Antisense lncRNA	A04	+	16930271	16930482	Bra017064	Bra017064	-	16929709	16930383
TCONS_00018608	Intronic lncRNA	A04	+	17059984	17060205	Bra017046	Bra017046	+	17057156	17064577
TCONS_00018609	Intronic lncRNA	A04	+	17060317	17060703	Bra017046	Bra017046	+	17057156	17064577
TCONS_00018611	Intergenric lncRNA	A04	+	17095577	17095841	.	.	.	.	.
TCONS_00018615	Antisense lncRNA	A04	+	17103348	17104051	Bra017036	Bra017036	-	17103451	17103711
TCONS_00018627	Antisense lncRNA	A04	+	17229481	17229852	Bra017016	Bra017016	-	17228882	17234192
TCONS_00018639	Intronic lncRNA	A04	+	17330506	17330950	Bra016993	Bra016993	+	17328960	17333411
TCONS_00018690	Antisense lncRNA	A04	+	17754879	17755105	Bra016909	Bra016909	-	17752658	17754951
TCONS_00018697	Intergenric lncRNA	A04	+	17806462	17807739	.	.	.	.	.
TCONS_00018730	Intergenric lncRNA	A04	+	18050406	18051925	.	.	.	.	.
TCONS_00018731	Intergenric lncRNA	A04	+	18050409	18051925	.	.	.	.	.
TCONS_00018772	Intergenric lncRNA	A04	+	18295919	18296163	.	.	.	.	.
TCONS_00018795	Intergenric lncRNA	A04	+	18522155	18522403	.	.	.	.	.
TCONS_00018820	Intergenric lncRNA	A04	+	18760002	18760317	.	.	.	.	.
TCONS_00018862	Intergenric lncRNA	A04	+	18955751	18956063	.	.	.	.	.
TCONS_00018863	Intergenric lncRNA	A04	+	18956295	18956662	.	.	.	.	.
TCONS_00018864	Intergenric lncRNA	A04	+	18956788	18957696	.	.	.	.	.
TCONS_00018912	Antisense lncRNA	A04	+	19254493	19255579	Bra021454	Bra021454	-	19255480	19257880
TCONS_00018913	Antisense lncRNA	A04	+	19255869	19257544	Bra021454	Bra021454	-	19255480	19257880
TCONS_00018946	Intergenric lncRNA	A04	-	322159	322366	.	.	.	.	.
TCONS_00018967	Intergenric lncRNA	A04	-	451060	451356	.	.	.	.	.
TCONS_00018971	Intergenric lncRNA	A04	-	502848	503314	.	.	.	.	.
TCONS_00018976	Intergenric lncRNA	A04	-	547458	548267	.	.	.	.	.
TCONS_00018990	Intergenric lncRNA	A04	-	695173	696889	.	.	.	.	.
TCONS_00018991	Intergenric lncRNA	A04	-	697591	697887	.	.	.	.	.
TCONS_00019034	Antisense lncRNA	A04	-	1227798	1229375	Bra014526	Bra014526	+	1228030	1229494
TCONS_00019061	Intergenric lncRNA	A04	-	1554753	1555409	.	.	.	.	.
TCONS_00019071	Antisense lncRNA	A04	-	1685204	1686375	Bra014599	Bra014599	+	1684031	1685273
TCONS_00019081	Antisense lncRNA	A04	-	1813514	1814760	Bra014620	Bra014620	+	1813221	1824479
TCONS_00019094	Antisense lncRNA	A04	-	1933072	1933476	Bra014637	Bra014637	+	1932195	1940954
TCONS_00019095	Antisense lncRNA	A04	-	1933647	1934133	Bra014637	Bra014637	+	1932195	1940954
TCONS_00019099	Antisense lncRNA	A04	-	2034866	2035109	Bra014651	Bra014651	+	2034600	2035275
TCONS_00019100	Sense overlapping lncRNA	A04	-	2060519	2063894	Bra014656	Bra014656	-	2060584	2064200
TCONS_00019105	Antisense lncRNA	A04	-	2177060	2177289	Bra014676	Bra014676	+	2174978	2177399
TCONS_00019111	Antisense lncRNA	A04	-	2257930	2258966	Bra014686	Bra014686	+	2257589	2259361
TCONS_00019133	Intergenric lncRNA	A04	-	2541940	2547916	.	.	.	.	.
TCONS_00019134	Intergenric lncRNA	A04	-	2544399	2544744	.	.	.	.	.
TCONS_00019135	Intergenric lncRNA	A04	-	2545856	2547916	.	.	.	.	.
TCONS_00019137	Antisense lncRNA	A04	-	2609137	2609829	Bra014726	Bra014726	+	2609416	2613514
TCONS_00019146	Intergenric lncRNA	A04	-	2666831	2667745	.	.	.	.	.
TCONS_00019157	Intergenric lncRNA	A04	-	2774745	2775064	.	.	.	.	.
TCONS_00019168	Intergenric lncRNA	A04	-	2892303	2892616	.	.	.	.	.
TCONS_00019190	Intergenric lncRNA	A04	-	3142533	3142931	.	.	.	.	.
TCONS_00019200	Intergenric lncRNA	A04	-	3387774	3388034	.	.	.	.	.
TCONS_00019201	Intergenric lncRNA	A04	-	3447072	3447301	.	.	.	.	.
TCONS_00019203	Intergenric lncRNA	A04	-	3477734	3478166	.	.	.	.	.
TCONS_00019214	Intergenric lncRNA	A04	-	3627013	3627581	.	.	.	.	.
TCONS_00019236	Antisense lncRNA	A04	-	3851159	3851463	Bra039796	Bra039796	+	3850548	3851369
TCONS_00019244	Intergenric lncRNA	A04	-	3938345	3938627	.	.	.	.	.
TCONS_00019252	Intergenric lncRNA	A04	-	4076338	4076828	.	.	.	.	.
TCONS_00019258	Intergenric lncRNA	A04	-	4127343	4127561	.	.	.	.	.
TCONS_00019262	Intergenric lncRNA	A04	-	4148850	4150364	.	.	.	.	.
TCONS_00019285	Intergenric lncRNA	A04	-	4519657	4520896	.	.	.	.	.
TCONS_00019308	Antisense lncRNA	A04	-	4682662	4684108	Bra033464	Bra033464	+	4683759	4684855
TCONS_00019327	Intronic lncRNA	A04	-	4906783	4908048	Bra033485	Bra033485	+	4900854	4910271
TCONS_00019330	Intergenric lncRNA	A04	-	4956974	4957207	.	.	.	.	.
TCONS_00019335	Intergenric lncRNA	A04	-	5012502	5012830	.	.	.	.	.
TCONS_00019355	Intergenric lncRNA	A04	-	5548680	5548951	.	.	.	.	.
TCONS_00019362	Intronic lncRNA	A04	-	5660037	5660285	Bra032706	Bra032706	-	5659472	5662514
TCONS_00019372	Intergenric lncRNA	A04	-	5903722	5904010	.	.	.	.	.
TCONS_00019379	Intergenric lncRNA	A04	-	6092835	6093689	.	.	.	.	.
TCONS_00019384	Intergenric lncRNA	A04	-	6147982	6148415	.	.	.	.	.
TCONS_00019389	Intronic lncRNA	A04	-	6162705	6162910	Bra028114	Bra028114	-	6160865	6163266
TCONS_00019390	Intergenric lncRNA	A04	-	6186624	6187848	.	.	.	.	.
TCONS_00019398	Intergenric lncRNA	A04	-	6248565	6249871	.	.	.	.	.
TCONS_00019399	Intergenric lncRNA	A04	-	6251392	6252847	.	.	.	.	.
TCONS_00019400	Intergenric lncRNA	A04	-	6251392	6252864	.	.	.	.	.
TCONS_00019419	Intergenric lncRNA	A04	-	6471528	6472620	.	.	.	.	.
TCONS_00019421	Intergenric lncRNA	A04	-	6554506	6554744	.	.	.	.	.
TCONS_00019422	Intergenric lncRNA	A04	-	6619015	6619303	.	.	.	.	.
TCONS_00019424	Antisense lncRNA	A04	-	6667560	6668039	Bra028165	Bra028165	+	6666806	6673900
TCONS_00019438	Antisense lncRNA	A04	-	6885100	6885316	Bra028191	Bra028191	+	6883617	6885796
TCONS_00019443	Intergenric lncRNA	A04	-	6918588	6918808	.	.	.	.	.
TCONS_00019444	Intergenric lncRNA	A04	-	6922981	6923372	.	.	.	.	.
TCONS_00019450	Intergenric lncRNA	A04	-	7025153	7025377	.	.	.	.	.
TCONS_00019453	Intergenric lncRNA	A04	-	7090258	7090497	.	.	.	.	.
TCONS_00019454	Intergenric lncRNA	A04	-	7200671	7200874	.	.	.	.	.
TCONS_00019465	Intergenric lncRNA	A04	-	7312452	7313102	.	.	.	.	.
TCONS_00019468	Intergenric lncRNA	A04	-	7488376	7489061	.	.	.	.	.
TCONS_00019469	Intergenric lncRNA	A04	-	7488376	7489200	.	.	.	.	.
TCONS_00019481	Sense overlapping lncRNA	A04	-	7744799	7745087	Bra025633	Bra025633	-	7744592	7744975
TCONS_00019519	Intergenric lncRNA	A04	-	8009195	8010604	.	.	.	.	.
TCONS_00019533	Sense overlapping lncRNA	A04	-	8202737	8202950	Bra025562	Bra025562	-	8202869	8203986
TCONS_00019549	Intergenric lncRNA	A04	-	8396770	8397041	.	.	.	.	.
TCONS_00019558	Antisense lncRNA	A04	-	8487604	8487824	Bra025523	Bra025523	+	8487465	8488737
TCONS_00019570	Intronic lncRNA	A04	-	8627380	8628500	Bra025508	Bra025508	+	8626979	8631281
TCONS_00019589	Sense overlapping lncRNA	A04	-	8870956	8873433	Bra025476	Bra025476	-	8870472	8872458
TCONS_00019590	Sense overlapping lncRNA	A04	-	8871356	8873433	Bra025476	Bra025476	-	8870472	8872458
TCONS_00019591	Sense overlapping lncRNA	A04	-	8871356	8873433	Bra025476	Bra025476	-	8870472	8872458
TCONS_00019592	Sense overlapping lncRNA	A04	-	8871356	8873433	Bra025476	Bra025476	-	8870472	8872458
TCONS_00019593	Sense overlapping lncRNA	A04	-	8871356	8873433	Bra025476	Bra025476	-	8870472	8872458
TCONS_00019594	Sense overlapping lncRNA	A04	-	8871356	8873433	Bra025476	Bra025476	-	8870472	8872458
TCONS_00019596	Intergenric lncRNA	A04	-	8998183	9000029	.	.	.	.	.
TCONS_00019597	Intergenric lncRNA	A04	-	8998183	9000037	.	.	.	.	.
TCONS_00019599	Intergenric lncRNA	A04	-	9028369	9028926	.	.	.	.	.
TCONS_00019657	Intergenric lncRNA	A04	-	9765773	9766065	.	.	.	.	.
TCONS_00019670	Antisense lncRNA	A04	-	9882104	9882339	Bra030263	Bra030263	+	9881992	9882216
TCONS_00019704	Antisense lncRNA	A04	-	10409031	10409734	Bra030203	Bra030203	+	10409617	10410174
TCONS_00019707	Intergenric lncRNA	A04	-	10449657	10449929	.	.	.	.	.
TCONS_00019714	Intergenric lncRNA	A04	-	10558449	10558744	.	.	.	.	.
TCONS_00019717	Intergenric lncRNA	A04	-	10723797	10724223	.	.	.	.	.
TCONS_00019719	Intergenric lncRNA	A04	-	10749481	10750414	.	.	.	.	.
TCONS_00019730	Sense overlapping lncRNA	A04	-	10909624	10909942	Bra032150	Bra032150	-	10909788	10911293
TCONS_00019735	Intronic lncRNA	A04	-	10951339	10951722	Bra032147	Bra032147	-	10948129	10951827
TCONS_00019760	Intergenric lncRNA	A04	-	11167580	11167794	.	.	.	.	.
TCONS_00019781	Intergenric lncRNA	A04	-	11603765	11604100	.	.	.	.	.
TCONS_00019787	Intergenric lncRNA	A04	-	11665956	11666520	.	.	.	.	.
TCONS_00019805	Intergenric lncRNA	A04	-	11855228	11857051	.	.	.	.	.
TCONS_00019832	Intergenric lncRNA	A04	-	12017793	12018001	.	.	.	.	.
TCONS_00019876	Intergenric lncRNA	A04	-	12439893	12441062	.	.	.	.	.
TCONS_00019877	Intergenric lncRNA	A04	-	12439893	12441174	.	.	.	.	.
TCONS_00019896	Intronic lncRNA	A04	-	12553676	12554010	Bra034370	Bra034370	-	12553397	12559682
TCONS_00019925	Intergenric lncRNA	A04	-	12843994	12844261	.	.	.	.	.
TCONS_00019930	Intergenric lncRNA	A04	-	12903926	12905105	.	.	.	.	.
TCONS_00019943	Antisense lncRNA	A04	-	13142489	13142893	Bra035656	Bra035656	+	13142675	13143490
TCONS_00019966	Antisense lncRNA	A04	-	13364493	13364814	Bra039993	Bra039993	+	13363387	13364505
TCONS_00019969	Antisense lncRNA	A04	-	13404541	13404801	Bra021598	Bra021598	+	13403987	13410028
TCONS_00019973	Intergenric lncRNA	A04	-	13491254	13491616	.	.	.	.	.
TCONS_00020016	Intronic lncRNA	A04	-	13926295	13926580	Bra021679	Bra021679	-	13923115	13926992
TCONS_00020017	Antisense lncRNA	A04	-	13934659	13935894	Bra021681	Bra021681	+	13934901	13936735
TCONS_00020028	Intronic lncRNA	A04	-	14047895	14048208	Bra021699	Bra021699	-	14046509	14049292
TCONS_00020033	Intergenric lncRNA	A04	-	14072071	14072415	.	.	.	.	.
TCONS_00020034	Antisense lncRNA	A04	-	14090919	14091207	Bra021706	Bra021706	+	14090187	14091970
TCONS_00020035	Intergenric lncRNA	A04	-	14094452	14095402	.	.	.	.	.
TCONS_00020048	Intergenric lncRNA	A04	-	14208734	14209262	.	.	.	.	.
TCONS_00020058	Intergenric lncRNA	A04	-	14345440	14345955	.	.	.	.	.
TCONS_00020066	Intergenric lncRNA	A04	-	14416788	14417285	.	.	.	.	.
TCONS_00020085	Antisense lncRNA	A04	-	14635620	14636115	Bra021796	Bra021796	+	14630901	14635824
TCONS_00020087	Intergenric lncRNA	A04	-	14666369	14666692	.	.	.	.	.
TCONS_00020090	Antisense lncRNA	A04	-	14707526	14707952	Bra021804	Bra021804	+	14707352	14708884
TCONS_00020091	Antisense lncRNA	A04	-	14708192	14709382	Bra021804	Bra021804	+	14707352	14708884
TCONS_00020092	Sense overlapping lncRNA	A04	-	14709598	14709858	Bra021805	Bra021805	-	14709798	14717787
TCONS_00020120	Antisense lncRNA	A04	-	14984138	14984571	Bra021856	Bra021856	+	14984350	14985272
TCONS_00020140	Antisense lncRNA	A04	-	15222167	15223023	Bra021901	Bra021901	+	15220081	15222366
TCONS_00020148	Antisense lncRNA	A04	-	15261861	15262083	Bra021910	Bra021910	+	15262024	15262572
TCONS_00020168	Sense overlapping lncRNA	A04	-	15483785	15484034	Bra017322	Bra017322	-	15483972	15486445
TCONS_00020187	Intergenric lncRNA	A04	-	15604882	15606234	.	.	.	.	.
TCONS_00020189	Intergenric lncRNA	A04	-	15618013	15618290	.	.	.	.	.
TCONS_00020197	Intergenric lncRNA	A04	-	15699036	15700114	.	.	.	.	.
TCONS_00020198	Intergenric lncRNA	A04	-	15699036	15701782	.	.	.	.	.
TCONS_00020199	Intergenric lncRNA	A04	-	15699036	15701792	.	.	.	.	.
TCONS_00020200	Intergenric lncRNA	A04	-	15710228	15711363	.	.	.	.	.
TCONS_00020204	Intergenric lncRNA	A04	-	15777687	15778164	.	.	.	.	.
TCONS_00020209	Intergenric lncRNA	A04	-	15842757	15843485	.	.	.	.	.
TCONS_00020210	Intergenric lncRNA	A04	-	15842757	15843518	.	.	.	.	.
TCONS_00020214	Intergenric lncRNA	A04	-	15854641	15854960	.	.	.	.	.
TCONS_00020216	Intergenric lncRNA	A04	-	15871380	15871699	.	.	.	.	.
TCONS_00020224	Antisense lncRNA	A04	-	15933214	15933692	Bra017239	Bra017239	+	15933362	15934031
TCONS_00020225	Intergenric lncRNA	A04	-	15953396	15954766	.	.	.	.	.
TCONS_00020235	Intronic lncRNA	A04	-	16009591	16009990	Bra017226	Bra017226	-	16003107	16010491
TCONS_00020260	Intergenric lncRNA	A04	-	16161498	16163088	.	.	.	.	.
TCONS_00020269	Antisense lncRNA	A04	-	16223488	16223709	Bra017189	Bra017189	+	16219772	16224763
TCONS_00020304	Intergenric lncRNA	A04	-	16538601	16538946	.	.	.	.	.
TCONS_00020305	Intergenric lncRNA	A04	-	16546275	16547030	.	.	.	.	.
TCONS_00020321	Intronic lncRNA	A04	-	16715951	16716243	Bra017100	Bra017100	-	16713556	16718721
TCONS_00020323	Intergenric lncRNA	A04	-	16747408	16747879	.	.	.	.	.
TCONS_00020335	Antisense lncRNA	A04	-	16935582	16935957	Bra017062	Bra017062	+	16935779	16941646
TCONS_00020339	Intergenric lncRNA	A04	-	16983493	16983988	.	.	.	.	.
TCONS_00020353	Intergenric lncRNA	A04	-	17096767	17097021	.	.	.	.	.
TCONS_00020391	Intronic lncRNA	A04	-	17385088	17385406	Bra016981	Bra016981	-	17383963	17390584
TCONS_00020411	Antisense lncRNA	A04	-	17531290	17531523	Bra016950	Bra016950	+	17531507	17536989
TCONS_00020417	Sense overlapping lncRNA	A04	-	17637567	17638705	Bra016935	Bra016935	-	17638124	17638575
TCONS_00020418	Antisense lncRNA	A04	-	17643329	17643541	Bra016933	Bra016933	+	17643451	17645943
TCONS_00020439	Intergenric lncRNA	A04	-	17786909	17787149	.	.	.	.	.
TCONS_00020478	Antisense lncRNA	A04	-	18167559	18167832	Bra037724	Bra037724	+	18167809	18168054
TCONS_00020505	Antisense lncRNA	A04	-	18537432	18537823	Bra040337	Bra040337	+	18537561	18538871
TCONS_00020507	Intergenric lncRNA	A04	-	18557737	18558059	.	.	.	.	.
TCONS_00020516	Antisense lncRNA	A04	-	18632772	18633006	Bra040319	Bra040319	+	18630140	18632815
TCONS_00020540	Intergenric lncRNA	A04	-	18759498	18760786	.	.	.	.	.
TCONS_00020541	Intergenric lncRNA	A04	-	18761219	18761560	.	.	.	.	.
TCONS_00020558	Intergenric lncRNA	A04	-	18872577	18872861	.	.	.	.	.
TCONS_00020583	Intronic lncRNA	A04	-	19160606	19161115	Bra021400	Bra021400	+	19157824	19164302
TCONS_00020602	Intergenric lncRNA	A04	.	2973417	2973687	.	.	.	.	.
TCONS_00020603	Intergenric lncRNA	A04	.	2976639	2976919	.	.	.	.	.
TCONS_00020628	Intergenric lncRNA	A05	+	135546	136583	.	.	.	.	.
TCONS_00020642	Intergenric lncRNA	A05	+	299118	299317	.	.	.	.	.
TCONS_00020646	Intergenric lncRNA	A05	+	336376	336701	.	.	.	.	.
TCONS_00020647	Intergenric lncRNA	A05	+	338090	338348	.	.	.	.	.
TCONS_00020673	Intergenric lncRNA	A05	+	574499	574779	.	.	.	.	.
TCONS_00020677	Antisense lncRNA	A05	+	605835	606883	Bra004521	Bra004521	-	605386	605943
TCONS_00020680	Intronic lncRNA	A05	+	613301	613609	Bra004523	Bra004523	+	612992	614684
TCONS_00020681	Intergenric lncRNA	A05	+	622296	622530	.	.	.	.	.
TCONS_00020703	Intronic lncRNA	A05	+	844129	845014	Bra004571	Bra004571	+	837413	845869
TCONS_00020716	Intergenric lncRNA	A05	+	905226	906368	.	.	.	.	.
TCONS_00020776	Intergenric lncRNA	A05	+	1368741	1368980	.	.	.	.	.
TCONS_00020781	Intergenric lncRNA	A05	+	1470203	1470435	.	.	.	.	.
TCONS_00020807	Intronic lncRNA	A05	+	1622860	1623469	Bra004745	Bra004745	+	1622001	1624145
TCONS_00020822	Antisense lncRNA	A05	+	1715057	1715273	Bra004762	Bra004762	-	1713172	1716542
TCONS_00020823	Antisense lncRNA	A05	+	1726955	1727795	Bra004765	Bra004765	-	1726609	1728070
TCONS_00020883	Antisense lncRNA	A05	+	2159277	2159997	Bra004859	Bra004859	-	2158462	2159370
TCONS_00020889	Intergenric lncRNA	A05	+	2244567	2244842	.	.	.	.	.
TCONS_00020892	Intronic lncRNA	A05	+	2281760	2281999	Bra004881	Bra004881	-	2278325	2283046
TCONS_00020910	Intronic lncRNA	A05	+	2373760	2373974	Bra004899	Bra004899	+	2371226	2378801
TCONS_00020949	Intergenric lncRNA	A05	+	2728809	2729198	.	.	.	.	.
TCONS_00020964	Intronic lncRNA	A05	+	2897589	2897987	Bra004999	Bra004999	+	2896195	2899524
TCONS_00020982	Intergenric lncRNA	A05	+	3026877	3027177	.	.	.	.	.
TCONS_00021030	Intronic lncRNA	A05	+	3473728	3474333	Bra005110	Bra005110	+	3473558	3477486
TCONS_00021039	Intergenric lncRNA	A05	+	3598385	3599032	.	.	.	.	.
TCONS_00021040	Intergenric lncRNA	A05	+	3603102	3603301	.	.	.	.	.
TCONS_00021050	Intergenric lncRNA	A05	+	3730756	3731107	.	.	.	.	.
TCONS_00021051	Intergenric lncRNA	A05	+	3731194	3731399	.	.	.	.	.
TCONS_00021055	Intergenric lncRNA	A05	+	3803813	3804131	.	.	.	.	.
TCONS_00021095	Antisense lncRNA	A05	+	4066864	4067197	Bra005215	Bra005215	-	4067080	4068219
TCONS_00021100	Intergenric lncRNA	A05	+	4081817	4082170	.	.	.	.	.
TCONS_00021140	Intergenric lncRNA	A05	+	4433860	4435681	.	.	.	.	.
TCONS_00021141	Intergenric lncRNA	A05	+	4436372	4436773	.	.	.	.	.
TCONS_00021154	Intergenric lncRNA	A05	+	4504011	4505589	.	.	.	.	.
TCONS_00021163	Intergenric lncRNA	A05	+	4567063	4568207	.	.	.	.	.
TCONS_00021173	Intronic lncRNA	A05	+	4645036	4645284	Bra005301	Bra005301	+	4643803	4646678
TCONS_00021175	Intergenric lncRNA	A05	+	4696002	4696931	.	.	.	.	.
TCONS_00021176	Intergenric lncRNA	A05	+	4739650	4741077	.	.	.	.	.
TCONS_00021211	Intergenric lncRNA	A05	+	4954370	4955209	.	.	.	.	.
TCONS_00021256	Intergenric lncRNA	A05	+	5336090	5336718	.	.	.	.	.
TCONS_00021257	Antisense lncRNA	A05	+	5336092	5348308	Bra005407	Bra005407	-	5347422	5347977
TCONS_00021261	Intergenric lncRNA	A05	+	5344220	5344814	.	.	.	.	.
TCONS_00021295	Intergenric lncRNA	A05	+	5617636	5618298	.	.	.	.	.
TCONS_00021296	Intergenric lncRNA	A05	+	5625801	5626085	.	.	.	.	.
TCONS_00021297	Intergenric lncRNA	A05	+	5626309	5627299	.	.	.	.	.
TCONS_00021299	Sense overlapping lncRNA	A05	+	5657163	5658202	Bra005466	Bra005466	+	5656901	5657619
TCONS_00021300	Sense overlapping lncRNA	A05	+	5657199	5658202	Bra005466	Bra005466	+	5656901	5657619
TCONS_00021344	Antisense lncRNA	A05	+	6153804	6154070	Bra005547	Bra005547	-	6151306	6155182
TCONS_00021349	Sense overlapping lncRNA	A05	+	6228788	6229261	Bra005561	Bra005561	+	6229236	6229864
TCONS_00021352	Sense overlapping lncRNA	A05	+	6302066	6302549	Bra005577	Bra005577	+	6302211	6305844
TCONS_00021364	Intergenric lncRNA	A05	+	6458502	6458861	.	.	.	.	.
TCONS_00021391	Antisense lncRNA	A05	+	6787442	6787645	Bra005655	Bra005655	-	6784916	6787708
TCONS_00021392	Intergenric lncRNA	A05	+	6806370	6807395	.	.	.	.	.
TCONS_00021402	Intergenric lncRNA	A05	+	6895729	6896007	.	.	.	.	.
TCONS_00021425	Intergenric lncRNA	A05	+	7193100	7194686	.	.	.	.	.
TCONS_00021426	Intergenric lncRNA	A05	+	7193119	7194686	.	.	.	.	.
TCONS_00021427	Intergenric lncRNA	A05	+	7193119	7194686	.	.	.	.	.
TCONS_00021428	Intergenric lncRNA	A05	+	7193119	7194686	.	.	.	.	.
TCONS_00021429	Intergenric lncRNA	A05	+	7193119	7194686	.	.	.	.	.
TCONS_00021433	Sense overlapping lncRNA	A05	+	7213923	7214336	Bra018285	Bra018285	+	7212013	7213938
TCONS_00021474	Intergenric lncRNA	A05	+	7758498	7759279	.	.	.	.	.
TCONS_00021480	Intergenric lncRNA	A05	+	7786146	7786370	.	.	.	.	.
TCONS_00021497	Intergenric lncRNA	A05	+	7882851	7885189	.	.	.	.	.
TCONS_00021498	Intergenric lncRNA	A05	+	7885396	7885744	.	.	.	.	.
TCONS_00021499	Antisense lncRNA	A05	+	7890604	7891561	Bra018387	Bra018387	-	7890830	7891098
TCONS_00021504	Intergenric lncRNA	A05	+	8072861	8073093	.	.	.	.	.
TCONS_00021511	Intergenric lncRNA	A05	+	8158361	8158803	.	.	.	.	.
TCONS_00021512	Intergenric lncRNA	A05	+	8172242	8172473	.	.	.	.	.
TCONS_00021544	Intergenric lncRNA	A05	+	8359230	8360066	.	.	.	.	.
TCONS_00021548	Intergenric lncRNA	A05	+	8532007	8532289	.	.	.	.	.
TCONS_00021552	Intergenric lncRNA	A05	+	8597319	8597618	.	.	.	.	.
TCONS_00021554	Antisense lncRNA	A05	+	8681927	8682179	Bra039482	Bra039482	-	8682084	8685013
TCONS_00021555	Intergenric lncRNA	A05	+	8697231	8698243	.	.	.	.	.
TCONS_00021563	Intergenric lncRNA	A05	+	8826151	8827592	.	.	.	.	.
TCONS_00021565	Antisense lncRNA	A05	+	8828421	8828646	Bra039495	Bra039495	-	8827894	8830147
TCONS_00021577	Antisense lncRNA	A05	+	9090991	9091319	Bra037064	Bra037064	-	9089627	9092988
TCONS_00021595	Antisense lncRNA	A05	+	9394130	9394542	Bra037094	Bra037094	-	9393292	9394239
TCONS_00021600	Intergenric lncRNA	A05	+	9500682	9500934	.	.	.	.	.
TCONS_00021623	Intergenric lncRNA	A05	+	10153685	10154765	.	.	.	.	.
TCONS_00021634	Intergenric lncRNA	A05	+	10407151	10407894	.	.	.	.	.
TCONS_00021648	Antisense lncRNA	A05	+	10730013	10732395	Bra030368	Bra030368	-	10731072	10731287
TCONS_00021658	Intergenric lncRNA	A05	+	10893633	10893852	.	.	.	.	.
TCONS_00021704	Antisense lncRNA	A05	+	11348942	11349883	Bra030442	Bra030442	-	11349766	11350140
TCONS_00021705	Antisense lncRNA	A05	+	11350071	11351383	Bra030442	Bra030442	-	11349766	11350140
TCONS_00021712	Intergenric lncRNA	A05	+	11553113	11554083	.	.	.	.	.
TCONS_00021716	Intergenric lncRNA	A05	+	11553172	11554083	.	.	.	.	.
TCONS_00021735	Intergenric lncRNA	A05	+	12035873	12037277	.	.	.	.	.
TCONS_00021736	Intergenric lncRNA	A05	+	12035945	12037277	.	.	.	.	.
TCONS_00021737	Intergenric lncRNA	A05	+	12036113	12037277	.	.	.	.	.
TCONS_00021738	Intergenric lncRNA	A05	+	12037725	12037966	.	.	.	.	.
TCONS_00021749	Intergenric lncRNA	A05	+	12211896	12212195	.	.	.	.	.
TCONS_00021753	Intergenric lncRNA	A05	+	12299430	12299638	.	.	.	.	.
TCONS_00021758	Intronic lncRNA	A05	+	12327967	12328485	Bra032258	Bra032258	+	12325426	12331164
TCONS_00021772	Intergenric lncRNA	A05	+	12478292	12478639	.	.	.	.	.
TCONS_00021784	Intergenric lncRNA	A05	+	12538145	12538375	.	.	.	.	.
TCONS_00021794	Antisense lncRNA	A05	+	13053844	13054198	Bra032203	Bra032203	-	13053755	13060400
TCONS_00021795	Antisense lncRNA	A05	+	13057175	13057408	Bra032203	Bra032203	-	13053755	13060400
TCONS_00021798	Intergenric lncRNA	A05	+	13089897	13090250	.	.	.	.	.
TCONS_00021809	Intergenric lncRNA	A05	+	13265271	13265907	.	.	.	.	.
TCONS_00021814	Intergenric lncRNA	A05	+	13602462	13602716	.	.	.	.	.
TCONS_00021815	Intergenric lncRNA	A05	+	13662808	13663660	.	.	.	.	.
TCONS_00021816	Intergenric lncRNA	A05	+	13677130	13677383	.	.	.	.	.
TCONS_00021817	Intergenric lncRNA	A05	+	13696461	13696779	.	.	.	.	.
TCONS_00021825	Intergenric lncRNA	A05	+	13840367	13841001	.	.	.	.	.
TCONS_00021826	Intergenric lncRNA	A05	+	13841237	13841773	.	.	.	.	.
TCONS_00021828	Intergenric lncRNA	A05	+	13843757	13845055	.	.	.	.	.
TCONS_00021832	Intergenric lncRNA	A05	+	13875301	13875595	.	.	.	.	.
TCONS_00021837	Intergenric lncRNA	A05	+	13990247	13990500	.	.	.	.	.
TCONS_00021846	Intergenric lncRNA	A05	+	14244513	14245049	.	.	.	.	.
TCONS_00021873	Intergenric lncRNA	A05	+	14700812	14701609	.	.	.	.	.
TCONS_00021876	Intergenric lncRNA	A05	+	14740093	14740900	.	.	.	.	.
TCONS_00021878	Intergenric lncRNA	A05	+	14797912	14799180	.	.	.	.	.
TCONS_00021883	Intergenric lncRNA	A05	+	14963865	14964140	.	.	.	.	.
TCONS_00021884	Intergenric lncRNA	A05	+	14964478	14966539	.	.	.	.	.
TCONS_00021885	Intergenric lncRNA	A05	+	14967203	14967620	.	.	.	.	.
TCONS_00021890	Intergenric lncRNA	A05	+	15109005	15109399	.	.	.	.	.
TCONS_00021893	Intergenric lncRNA	A05	+	15177881	15178212	.	.	.	.	.
TCONS_00021894	Intergenric lncRNA	A05	+	15178288	15178774	.	.	.	.	.
TCONS_00021904	Intronic lncRNA	A05	+	15281718	15282612	Bra033844	Bra033844	+	15280381	15285029
TCONS_00021906	Intergenric lncRNA	A05	+	15323948	15324857	.	.	.	.	.
TCONS_00021918	Intergenric lncRNA	A05	+	15420376	15421297	.	.	.	.	.
TCONS_00021920	Intergenric lncRNA	A05	+	15438553	15438780	.	.	.	.	.
TCONS_00021928	Intergenric lncRNA	A05	+	15596967	15597271	.	.	.	.	.
TCONS_00021943	Intergenric lncRNA	A05	+	15795431	15796638	.	.	.	.	.
TCONS_00021951	Antisense lncRNA	A05	+	15931173	15931849	Bra033899	Bra033899	-	15930681	15931401
TCONS_00021952	Intergenric lncRNA	A05	+	15958215	15958607	.	.	.	.	.
TCONS_00021954	Intergenric lncRNA	A05	+	16027472	16027842	.	.	.	.	.
TCONS_00021955	Intergenric lncRNA	A05	+	16036084	16036286	.	.	.	.	.
TCONS_00021975	Intergenric lncRNA	A05	+	16491275	16493079	.	.	.	.	.
TCONS_00021998	Antisense lncRNA	A05	+	16705397	16705632	Bra031325	Bra031325	-	16703200	16705580
TCONS_00021999	Intergenric lncRNA	A05	+	16726743	16727038	.	.	.	.	.
TCONS_00022006	Intergenric lncRNA	A05	+	16814296	16814554	.	.	.	.	.
TCONS_00022009	Antisense lncRNA	A05	+	16862577	16863472	Bra031306	Bra031306	-	16861908	16862694
TCONS_00022013	Intergenric lncRNA	A05	+	16932433	16932730	.	.	.	.	.
TCONS_00022025	Intergenric lncRNA	A05	+	17031722	17032261	.	.	.	.	.
TCONS_00022026	Sense overlapping lncRNA	A05	+	17037433	17038982	Bra031288	Bra031288	+	17037563	17039109
TCONS_00022033	Intergenric lncRNA	A05	+	17178707	17179022	.	.	.	.	.
TCONS_00022056	Intergenric lncRNA	A05	+	17420803	17421236	.	.	.	.	.
TCONS_00022059	Intergenric lncRNA	A05	+	17449795	17450094	.	.	.	.	.
TCONS_00022060	Antisense lncRNA	A05	+	17472878	17473415	Bra031238	Bra031238	-	17468770	17475504
TCONS_00022064	Intergenric lncRNA	A05	+	17579189	17579910	.	.	.	.	.
TCONS_00022067	Intergenric lncRNA	A05	+	17594367	17594646	.	.	.	.	.
TCONS_00022071	Intergenric lncRNA	A05	+	17598313	17599286	.	.	.	.	.
TCONS_00022086	Sense overlapping lncRNA	A05	+	17661987	17662244	Bra035750	Bra035750	+	17659999	17662363
TCONS_00022090	Intronic lncRNA	A05	+	17690308	17690634	Bra035756	Bra035756	+	17689575	17692775
TCONS_00022099	Intergenric lncRNA	A05	+	17750931	17751200	.	.	.	.	.
TCONS_00022101	Sense overlapping lncRNA	A05	+	17850625	17850896	Bra035778	Bra035778	+	17850188	17850763
TCONS_00022106	Intergenric lncRNA	A05	+	17900199	17900517	.	.	.	.	.
TCONS_00022125	Intergenric lncRNA	A05	+	18044301	18044612	.	.	.	.	.
TCONS_00022135	Intronic lncRNA	A05	+	18226983	18227341	Bra022465	Bra022465	+	18225916	18228717
TCONS_00022150	Intergenric lncRNA	A05	+	18363428	18364705	.	.	.	.	.
TCONS_00022151	Intergenric lncRNA	A05	+	18363428	18364705	.	.	.	.	.
TCONS_00022152	Intergenric lncRNA	A05	+	18363444	18364705	.	.	.	.	.
TCONS_00022177	Intronic lncRNA	A05	+	18681489	18681769	Bra022395	Bra022395	+	18678623	18685918
TCONS_00022195	Intergenric lncRNA	A05	+	18934467	18934727	.	.	.	.	.
TCONS_00022218	Intergenric lncRNA	A05	+	19069873	19070371	.	.	.	.	.
TCONS_00022221	Intergenric lncRNA	A05	+	19082643	19083965	.	.	.	.	.
TCONS_00022222	Antisense lncRNA	A05	+	19085404	19085695	Bra022329	Bra022329	-	19084315	19087943
TCONS_00022226	Intergenric lncRNA	A05	+	19161577	19162089	.	.	.	.	.
TCONS_00022227	Intergenric lncRNA	A05	+	19163420	19163704	.	.	.	.	.
TCONS_00022231	Intergenric lncRNA	A05	+	19219367	19219991	.	.	.	.	.
TCONS_00022235	Intergenric lncRNA	A05	+	19302803	19303375	.	.	.	.	.
TCONS_00022238	Intergenric lncRNA	A05	+	19357416	19357621	.	.	.	.	.
TCONS_00022249	Antisense lncRNA	A05	+	19518174	19518845	Bra022256	Bra022256	-	19518638	19519181
TCONS_00022250	Intergenric lncRNA	A05	+	19534418	19534741	.	.	.	.	.
TCONS_00022253	Intergenric lncRNA	A05	+	19550849	19551188	.	.	.	.	.
TCONS_00022258	Antisense lncRNA	A05	+	19606629	19607074	Bra022240	Bra022240	-	19602821	19606727
TCONS_00022262	Antisense lncRNA	A05	+	19664623	19664823	Bra022225	Bra022225	-	19664750	19665196
TCONS_00022267	Intronic lncRNA	A05	+	19718104	19718829	Bra022219	Bra022219	+	19717332	19720753
TCONS_00022273	Intergenric lncRNA	A05	+	19777346	19777617	.	.	.	.	.
TCONS_00022284	Intergenric lncRNA	A05	+	19915884	19916327	.	.	.	.	.
TCONS_00022298	Intergenric lncRNA	A05	+	20044451	20045120	.	.	.	.	.
TCONS_00022314	Intergenric lncRNA	A05	+	20176462	20176739	.	.	.	.	.
TCONS_00022357	Intergenric lncRNA	A05	+	20750675	20751159	.	.	.	.	.
TCONS_00022367	Sense overlapping lncRNA	A05	+	20864596	20865485	Bra027290	Bra027290	+	20865370	20869463
TCONS_00022383	Antisense lncRNA	A05	+	21039301	21039517	Bra027324	Bra027324	-	21038975	21040957
TCONS_00022404	Intergenric lncRNA	A05	+	21242562	21242779	.	.	.	.	.
TCONS_00022405	Intergenric lncRNA	A05	+	21244890	21245379	.	.	.	.	.
TCONS_00022423	Antisense lncRNA	A05	+	21310485	21310785	Bra027374	Bra027374	-	21310359	21311500
TCONS_00022436	Intergenric lncRNA	A05	+	21373172	21373514	.	.	.	.	.
TCONS_00022438	Sense overlapping lncRNA	A05	+	21402786	21404196	Bra027393	Bra027393	+	21403761	21403970
TCONS_00022447	Intronic lncRNA	A05	+	21466263	21466503	Bra027405	Bra027405	+	21463468	21467073
TCONS_00022455	Sense overlapping lncRNA	A05	+	21539898	21541575	Bra027420	Bra027420	+	21540038	21541178
TCONS_00022467	Intergenric lncRNA	A05	+	21645726	21646006	.	.	.	.	.
TCONS_00022474	Intergenric lncRNA	A05	+	21755234	21755921	.	.	.	.	.
TCONS_00022491	Intergenric lncRNA	A05	+	21837987	21838542	.	.	.	.	.
TCONS_00022492	Intergenric lncRNA	A05	+	21837991	21838542	.	.	.	.	.
TCONS_00022497	Intronic lncRNA	A05	+	21889981	21891256	Bra034724	Bra034724	-	21889694	21892367
TCONS_00022498	Intronic lncRNA	A05	+	21890007	21891256	Bra034724	Bra034724	-	21889694	21892367
TCONS_00022514	Intergenric lncRNA	A05	+	21953348	21953607	.	.	.	.	.
TCONS_00022536	Antisense lncRNA	A05	+	22060991	22061629	Bra034768	Bra034768	-	22060445	22061580
TCONS_00022545	Intronic lncRNA	A05	+	22095138	22095387	Bra034776	Bra034776	+	22095044	22096969
TCONS_00022596	Intergenric lncRNA	A05	+	22367238	22367645	.	.	.	.	.
TCONS_00022605	Intergenric lncRNA	A05	+	22426567	22426813	.	.	.	.	.
TCONS_00022606	Intronic lncRNA	A05	+	22427526	22427950	Bra034846	Bra034846	-	22426893	22428506
TCONS_00022618	Intronic lncRNA	A05	+	22493096	22493326	Bra034860	Bra034860	+	22492396	22494422
TCONS_00022662	Intronic lncRNA	A05	+	22824014	22824262	Bra029831	Bra029831	-	22819640	22826303
TCONS_00022686	Intergenric lncRNA	A05	+	22933321	22933565	.	.	.	.	.
TCONS_00022689	Intronic lncRNA	A05	+	22947545	22947796	Bra029805	Bra029805	+	22946184	22949781
TCONS_00022723	Intronic lncRNA	A05	+	23172011	23172259	Bra029744	Bra029744	+	23171463	23174083
TCONS_00022736	Intergenric lncRNA	A05	+	23271087	23271295	.	.	.	.	.
TCONS_00022755	Antisense lncRNA	A05	+	23368170	23368487	Bra029691	Bra029691	-	23367701	23369613
TCONS_00022885	Intergenric lncRNA	A05	+	24211837	24212105	.	.	.	.	.
TCONS_00022889	Intergenric lncRNA	A05	+	24267013	24267229	.	.	.	.	.
TCONS_00022910	Intronic lncRNA	A05	+	24399849	24400079	Bra039457	Bra039457	+	24399048	24403226
TCONS_00022932	Antisense lncRNA	A05	+	24504745	24505573	Bra031945	Bra031945	-	24505456	24506037
TCONS_00022956	Intergenric lncRNA	A05	+	24644179	24644429	.	.	.	.	.
TCONS_00022977	Intergenric lncRNA	A05	+	24795698	24796100	.	.	.	.	.
TCONS_00023026	Antisense lncRNA	A05	+	25148345	25148856	Bra039143	Bra039143	-	25148101	25148812
TCONS_00023083	Sense overlapping lncRNA	A05	-	225861	226338	Bra004456	Bra004456	-	222923	225991
TCONS_00023091	Intergenric lncRNA	A05	-	265878	266556	.	.	.	.	.
TCONS_00023114	Antisense lncRNA	A05	-	460138	460493	Bra004500	Bra004500	+	458459	460140
TCONS_00023128	Intergenric lncRNA	A05	-	565628	567370	.	.	.	.	.
TCONS_00023137	Intergenric lncRNA	A05	-	621739	622896	.	.	.	.	.
TCONS_00023144	Intergenric lncRNA	A05	-	700645	702050	.	.	.	.	.
TCONS_00023223	Antisense lncRNA	A05	-	1267516	1269052	Bra004658	Bra004658	+	1268780	1270895
TCONS_00023235	Intronic lncRNA	A05	-	1333195	1333539	Bra004676	Bra004676	-	1330547	1334526
TCONS_00023267	Intergenric lncRNA	A05	-	1691620	1692500	.	.	.	.	.
TCONS_00023298	Intronic lncRNA	A05	-	1885269	1885977	Bra004802	Bra004802	+	1881187	1889019
TCONS_00023307	Intergenric lncRNA	A05	-	1930231	1930484	.	.	.	.	.
TCONS_00023373	Antisense lncRNA	A05	-	2581605	2582348	Bra004942	Bra004942	+	2582125	2584923
TCONS_00023380	Intergenric lncRNA	A05	-	2611415	2612110	.	.	.	.	.
TCONS_00023399	Intergenric lncRNA	A05	-	2728343	2729064	.	.	.	.	.
TCONS_00023410	Intergenric lncRNA	A05	-	2862829	2863066	.	.	.	.	.
TCONS_00023420	Intronic lncRNA	A05	-	2922328	2922590	Bra005005	Bra005005	-	2920507	2923029
TCONS_00023439	Intergenric lncRNA	A05	-	3219433	3220657	.	.	.	.	.
TCONS_00023440	Intergenric lncRNA	A05	-	3221539	3222671	.	.	.	.	.
TCONS_00023470	Intronic lncRNA	A05	-	3527969	3528431	Bra005120	Bra005120	+	3527035	3533457
TCONS_00023472	Intergenric lncRNA	A05	-	3599108	3599654	.	.	.	.	.
TCONS_00023473	Intergenric lncRNA	A05	-	3605823	3606083	.	.	.	.	.
TCONS_00023476	Intronic lncRNA	A05	-	3622346	3622557	Bra005136	Bra005136	-	3621967	3625352
TCONS_00023478	Intergenric lncRNA	A05	-	3668224	3668507	.	.	.	.	.
TCONS_00023488	Intronic lncRNA	A05	-	3718880	3719185	Bra005146	Bra005146	+	3716442	3719546
TCONS_00023504	Intergenric lncRNA	A05	-	3803613	3803976	.	.	.	.	.
TCONS_00023511	Intergenric lncRNA	A05	-	3884861	3886128	.	.	.	.	.
TCONS_00023512	Intergenric lncRNA	A05	-	3884861	3886128	.	.	.	.	.
TCONS_00023513	Intergenric lncRNA	A05	-	3884861	3886167	.	.	.	.	.
TCONS_00023520	Sense overlapping lncRNA	A05	-	3959052	3959299	Bra005197	Bra005197	-	3959262	3959765
TCONS_00023532	Intergenric lncRNA	A05	-	4037287	4037576	.	.	.	.	.
TCONS_00023551	Intergenric lncRNA	A05	-	4217280	4217560	.	.	.	.	.
TCONS_00023553	Intergenric lncRNA	A05	-	4263823	4264111	.	.	.	.	.
TCONS_00023560	Sense overlapping lncRNA	A05	-	4357725	4358232	Bra005263	Bra005263	-	4355383	4357837
TCONS_00023566	Intronic lncRNA	A05	-	4515531	4515842	Bra005280	Bra005280	-	4514491	4517689
TCONS_00023579	Intergenric lncRNA	A05	-	4616778	4617118	.	.	.	.	.
TCONS_00023581	Intergenric lncRNA	A05	-	4673605	4674051	.	.	.	.	.
TCONS_00023592	Antisense lncRNA	A05	-	4756289	4756582	Bra005313	Bra005313	+	4755395	4756338
TCONS_00023608	Antisense lncRNA	A05	-	4922318	4922723	Bra005339	Bra005339	+	4921935	4922574
TCONS_00023609	Intronic lncRNA	A05	-	4945927	4946138	Bra005345	Bra005345	+	4941912	4947620
TCONS_00023614	Antisense lncRNA	A05	-	4981861	4982091	Bra005354	Bra005354	+	4981712	4984624
[truncated: 2,596 more rows]

## Sheet: Table S3
Table S3 Comparison of lncRNA identification in this study with previous lncRNAs in three Brassica species.
lncRNA_ID (In this study)	lncRNA_bra	homology	% identity	bra. start	bra. end	homology. start	homology. end	e-value
TCONS_00000002	bra_TCONS_00000003
TCONS_00000046	bra_TCONS_00000098	bn_TCONS_00448225	85.38	245	494	190	446	4e-69
TCONS_00000222	bra_TCONS_00000511	bn_TCONS_00000248	100	2	234	2	234	2e-121
TCONS_00000604	bra_TCONS_00001338	bn_TCONS_00000873	100	1	264	4	267	7e-139
TCONS_00000650	bra_TCONS_00001483
TCONS_00000938	bra_TCONS_00002147	bn_TCONS_00233971	95.31	2	420	5	427	0
TCONS_00001113	bra_TCONS_00002522
TCONS_00001521	bra_TCONS_00003616
	bra_TCONS_00003617
TCONS_00001641	bra_TCONS_00003981	bol_TCONS_00149926	83.33	294	747	387	847	6e-114
TCONS_00001642	bra_TCONS_00003982	bn_TCONS_00372908	86.63	12	190	12	197	3e-51
TCONS_00001643	bra_TCONS_00003989	bn_TCONS_00002206	98.59	1	213	65	277	1e-105
TCONS_00001646
TCONS_00001724	bra_TCONS_00004251	bol_TCONS_00002863	90.08	192	439	1	247	3e-87
	bra_TCONS_00004252	bol_TCONS_00002863	90.28	192	434	1	243	1e-86
TCONS_00001985	bra_TCONS_00005060	bn_TCONS_00002662	100	217	1554	1	1338	0
TCONS_00002028	bra_TCONS_00005270	bol_TCONS_00003803	95.94	47	243	2	197	8e-88
TCONS_00011674	bra_TCONS_00067577	bn_TCONS_00450885	90.94	105	382	72	351	1e-103
TCONS_00012069	bra_TCONS_00068422
TCONS_00014934	bra_TCONS_00074911	bn_TCONS_00050220	99	1	100	879	978	2e-45
TCONS_00015063	bra_TCONS_00075145
TCONS_00016298	bra_TCONS_00077948
TCONS_00016898	bra_TCONS_00079410
TCONS_00017114	bra_TCONS_00071933
	bra_TCONS_00079962
TCONS_00017341	bra_TCONS_00105815	bn_TCONS_00040248	89.62	42	224	612	785	2e-59
TCONS_00017342	bra_TCONS_00105816	bn_TCONS_00040248	90.48	40	249	585	785	1e-72
TCONS_00017343
TCONS_00017394	bra_TCONS_00105930
TCONS_00017827	bra_TCONS_00107205	bn_TCONS_00064126	99.39	2	1646	1	1645	0
TCONS_00017986	bra_TCONS_00107616
TCONS_00018153	bra_TCONS_00108127
TCONS_00018261	bra_TCONS_00108409
TCONS_00018863	bra_TCONS_00109864
TCONS_00019061	bra_TCONS_00110315
TCONS_00019094	bra_TCONS_00110375
TCONS_00019095	bra_TCONS_00110376
TCONS_00019134	bra_TCONS_00110500
TCONS_00019384	bra_TCONS_00111282
TCONS_00019399	bra_TCONS_00111310	bn_TCONS_00225503	85.94	718	1023	751	1051	2e-86
TCONS_00019400	bra_TCONS_00111311	bn_TCONS_00238412	85.64	192	566	397	805	6e-111
TCONS_00019421	bra_TCONS_00111370
TCONS_00019519	bra_TCONS_00111688	bol_TCONS_00056011	97.41	1195	1693	330	829	0
	bra_TCONS_00111689	bol_TCONS_00069715	97.25	942	1413	1	470	0
TCONS_00019707	bra_TCONS_00112234
	bra_TCONS_00112235
TCONS_00019930	bra_TCONS_00112790	bn_TCONS_00192646	100	48	272	1	225	3e-117
TCONS_00020035	bra_TCONS_00113063	bn_TCONS_00075384	96.32	1	317	3	328	4e-150
	bra_TCONS_00113065	bn_TCONS_00075384	98.84	443	787	329	673	9e-177
TCONS_00020187	bra_TCONS_00113435	bn_TCONS_00334741	94.65	52	537	1	478	0
TCONS_00020681	bra_TCONS_00127470
TCONS_00020716	bra_TCONS_00127530	bn_TCONS_00036962	94.2	97	234	127	264	5e-55
TCONS_00021176	bra_TCONS_00128578	bn_TCONS_00190196	99.84	15	1297	1	1283	0
TCONS_00021425	bra_TCONS_00129262
TCONS_00021426	bra_TCONS_00129263
TCONS_00021427	bra_TCONS_00129264
TCONS_00021428	bra_TCONS_00129385
TCONS_00021429
TCONS_00021474
TCONS_00021511	bra_TCONS_00129481	bn_TCONS_00134658	100	14	431	1	418	0
TCONS_00021735	bra_TCONS_00130273
	bra_TCONS_00130274
TCONS_00021878	bra_TCONS_00131013
TCONS_00021893	bra_TCONS_00131094	bn_TCONS_00176608	99.52	51	257	1	207	5e-105
TCONS_00021894
TCONS_00021943	bra_TCONS_00131228
TCONS_00021975	bra_TCONS_00131352
TCONS_00022221	bra_TCONS_00131927	bn_TCONS_00078278	98.52	301	773	1	472	0
	bra_TCONS_00131928	bn_TCONS_00078278	98.96	301	1070	1	769	0
TCONS_00022231	bra_TCONS_00131964
TCONS_00022253	bra_TCONS_00132029
TCONS_00022298	bra_TCONS_00132153
TCONS_00023128	bra_TCONS_00133776	bn_TCONS_00311340	96.7	497	1432	316	1245	0
TCONS_00023267	bra_TCONS_00134084	bn_TCONS_00079772	97.66	13	522	1	509	0
TCONS_00023511	bra_TCONS_00134642	bn_TCONS_00474570	96.68	1	512	1	510	0
TCONS_00023512	bra_TCONS_00134643	bn_TCONS_00474570	96.71	1	487	1	485	0
TCONS_00023513
TCONS_00023614	bra_TCONS_00134860	bol_TCONS_00150196	100	3	233	277	507	1e-120
TCONS_00023695	bra_TCONS_00135060
TCONS_00024095	bra_TCONS_00136220
TCONS_00024151	bra_TCONS_00136401	bn_TCONS_00512791	98.33	1	179	140	318	1e-86
TCONS_00024152
TCONS_00024153
TCONS_00024251	bra_TCONS_00137004	bol_TCONS_00143075	93.18	1943	2162	1	219	6e-88
TCONS_00024301	bra_TCONS_00137202
TCONS_00024377	bra_TCONS_00137379
TCONS_00024415	bra_TCONS_00137455
	bra_TCONS_00137456
TCONS_00026385	bra_TCONS_00160908
TCONS_00026414	bra_TCONS_00160909
	bra_TCONS_00160984	bol_TCONS_00101450	96.86	124	282	137	295	4e-72
TCONS_00026628	bra_TCONS_00161470
TCONS_00026629	bra_TCONS_00161472	bn_TCONS_00093950	100	74	242	1	169	4e-86
TCONS_00026795	bra_TCONS_00161789
TCONS_00026866	bra_TCONS_00162182	bol_TCONS_00059895	81.8	308	871	3	594	7e-131
TCONS_00026912	bra_TCONS_00162386
TCONS_00026943	bra_TCONS_00162457
TCONS_00026961	bra_TCONS_00162500
TCONS_00027502	bra_TCONS_00163738
TCONS_00027555	bra_TCONS_00163942
TCONS_00028643	bra_TCONS_00166296
TCONS_00028779	bra_TCONS_00166627	bn_TCONS_00098225	96.8	125	342	1	219	2e-101
TCONS_00028948	bra_TCONS_00166971
TCONS_00028949
TCONS_00029098	bra_TCONS_00167340
TCONS_00029306	bra_TCONS_00167829
TCONS_00029481	bra_TCONS_00168510
TCONS_00029585	bra_TCONS_00168787	bn_TCONS_00099530	94.21	384	952	1	553	0
TCONS_00029676	bra_TCONS_00168985
TCONS_00030491	bra_TCONS_00181565
TCONS_00030822	bra_TCONS_00192570
	bra_TCONS_00192571
TCONS_00030887	bra_TCONS_00192776	bn_TCONS_00130626	98.93	6	474	1	467	0
TCONS_00030890
TCONS_00030931	bra_TCONS_00192920	bn_TCONS_00482801	99.52	9	834	1	827	0
TCONS_00031057	bra_TCONS_00193390
TCONS_00031064	bra_TCONS_00193414
TCONS_00031074	bra_TCONS_00193453
TCONS_00031437	bra_TCONS_00194454	bn_TCONS_00131688	95.85	21	786	18	767	0
TCONS_00031442	bra_TCONS_00194469
TCONS_00031458	bra_TCONS_00194511	bn_TCONS_00099036	98.64	1	659	72	731	0
	bra_TCONS_00194512	bn_TCONS_00099036	98.37	121	857	126	862	0
TCONS_00031543	bra_TCONS_00194781
TCONS_00031841	bra_TCONS_00195452
TCONS_00032057	bra_TCONS_00195922
TCONS_00032483	bra_TCONS_00196867	bn_TCONS_00130670	77.01	157	329	176	355	2e-17
TCONS_00032516	bra_TCONS_00196982
TCONS_00032524	bra_TCONS_00197005
TCONS_00033389	bra_TCONS_00198889
TCONS_00033425	bra_TCONS_00198966
TCONS_00033431	bra_TCONS_00199021
TCONS_00033621	bra_TCONS_00199659
TCONS_00033879	bra_TCONS_00200364
TCONS_00033880
TCONS_00034281	bra_TCONS_00201483	bol_TCONS_00142358	76.53	2	818	42	841	7e-107
TCONS_00035273	bra_TCONS_00203759
TCONS_00035474	bra_TCONS_00204163	bol_TCONS_00142074	90.63	4	1345	1	1359	0
TCONS_00036147	bra_TCONS_00225251	bol_TCONS_00208133	98.08	53	156	1	104	1e-46
TCONS_00036223	bra_TCONS_00225546
TCONS_00036418	bra_TCONS_00226273
TCONS_00036566	bra_TCONS_00226660
TCONS_00036708	bra_TCONS_00227032	bol_TCONS_00175724	81.88	260	407	141	289	3e-29
TCONS_00037106	bra_TCONS_00227941
TCONS_00037620	bra_TCONS_00229011
TCONS_00038197	bra_TCONS_00230435	bn_TCONS_00202047	97.44	1	312	60	371	4e-152
	bra_TCONS_00230436	bn_TCONS_00191340	97.87	1	422	112	533	0
TCONS_00038226	bra_TCONS_00230577
TCONS_00038254	bra_TCONS_00230677	bn_TCONS_00234444	97.78	5	49	323	367	2e-15
TCONS_00038472	bra_TCONS_00231329
TCONS_00039061	bra_TCONS_00232817	bn_TCONS_00271084	88.34	1	743	9	742	0
TCONS_00039062
TCONS_00039608	bra_TCONS_00233972	bn_TCONS_00152465	99.65	34	892	39	897	0
TCONS_00040469	bra_TCONS_00250771
TCONS_00040553	bra_TCONS_00250930
TCONS_00041052	bra_TCONS_00252172
TCONS_00041126	bra_TCONS_00252372
TCONS_00041413	bra_TCONS_00261945
TCONS_00041451	bra_TCONS_00262090
TCONS_00041577	bra_TCONS_00262456	bn_TCONS_00276032	92.31	1	247	44	284	4e-96
TCONS_00047373	bra_TCONS_00296218
TCONS_00047411	bra_TCONS_00296342	bn_TCONS_00175951	99.85	17	700	1	684	0
TCONS_00047712	bra_TCONS_00297064	bn_TCONS_00152227	98.01	1	453	923	471	0
TCONS_00047713
TCONS_00048655	bra_TCONS_00299207
TCONS_00049086	bra_TCONS_00300067	bn_TCONS_00175406	98.05	1	308	430	736	2e-152
TCONS_00049439	bra_TCONS_00300945	bol_TCONS_00120453	96.52	444	929	593	1074	0
	bra_TCONS_00300946	bol_TCONS_00120453	95.6	131	221	988	1074	7e-35
TCONS_00049577	bra_TCONS_00301297	bn_TCONS_00152227	96.75	1	584	442	1019	0
TCONS_00049604	bra_TCONS_00301393
TCONS_00049808	bra_TCONS_00301939
TCONS_00049921	bra_TCONS_00302223	bol_TCONS_00059895	84.23	552	824	1	293	2e-70
TCONS_00050615	bra_TCONS_00303762	bn_TCONS_00177949	99.22	364	621	441	697	3e-131
TCONS_00051060	bra_TCONS_00318602
TCONS_00051199	bra_TCONS_00320630	bol_TCONS_00003285	96.67	229	378	1	150	5e-67
TCONS_00051225	bra_TCONS_00321150
TCONS_00051549	bra_TCONS_00325229
TCONS_00051550
TCONS_00051551
TCONS_00051552
TCONS_00051568	bra_TCONS_00325545	bol_TCONS_00249271	88.8	1132	1622	1044	1534	2e-172
TCONS_00051569	bra_TCONS_00325546	bol_TCONS_00249271	88.8	1293	1783	1044	1534	3e-172
TCONS_00051699	bra_TCONS_00327258	bn_TCONS_00193501	95.26	1	232	260	29	8e-103
TCONS_00052104	bra_TCONS_00330907	bn_TCONS_00135607	99.35	281	1049	650	1414	0
TCONS_00052311	bra_TCONS_00332645	bn_TCONS_00193517	100	1	633	125	757	0
TCONS_00052312	bra_TCONS_00332647	bn_TCONS_00193517	100	1	347	148	494	0
TCONS_00052729	bra_TCONS_00337004
TCONS_00052990	bra_TCONS_00339669
TCONS_00052993	bra_TCONS_00339687
TCONS_00053003	bra_TCONS_00339739
TCONS_00053015	bra_TCONS_00339824
TCONS_00053023	bra_TCONS_00339884
TCONS_00053024	bra_TCONS_00339885
TCONS_00053025	bra_TCONS_00339895
TCONS_00053043	bra_TCONS_00340032
TCONS_00053045	bra_TCONS_00340047
TCONS_00053058	bra_TCONS_00340119
TCONS_00053059	bra_TCONS_00340121	bn_TCONS_00442443	92.61	126	301	1609	1783	1e-67
TCONS_00053060	bra_TCONS_00340124	bn_TCONS_00002698	99.62	1	261	80	340	1e-135
TCONS_00053113	bra_TCONS_00340441
TCONS_00053114	bra_TCONS_00340442
TCONS_00053136	bra_TCONS_00340604
Note: bra, Brassica rapa, bol, Brassica oleracea, and bn, Brassica napus

## Sheet: Table S4
Table S4 The expression level of differentially expressed lncRNA.
LncRNA_ID	GHA0h	GHA1h	GHA12h	XK0h	XK1h	XK12h
TCONS_00000025	2.95549	4.1605	28.2546	2.49773	3.03865	5.23813
TCONS_00000046	0	0.189496	0	1.53137	0	1.19908
TCONS_00000109	0	0.191516	1.29383	0	0	1.26727
TCONS_00000126	4.5984	2.26038	4.54785	67.5964	85.9586	34.6369
TCONS_00000220	0.661847	0.136442	3.52145	0	0.817373	2.1217
TCONS_00000222	0	0	0	3.10866	0	6.06434
TCONS_00000249	0.133924	0.915726	2.6322	0	4.79596e-06	2.90421
TCONS_00000346	39.6103	0	0	0	0	3.90124
TCONS_00000363	0	0	0	0	332.938	0
TCONS_00000398	0	0	0	0	8.97675	4.11387
TCONS_00000401	0	0	5.2751	0.83869	0	0.18084
TCONS_00000419	0	0	0	0	56.926	6.3961
TCONS_00000466	0	0	0	8.21888	0	0
TCONS_00000740	2.73945	0.506785	3.90149	0	0	0
TCONS_00000790	0	0	6.57296	0	0	0
TCONS_00000796	137.75	0	0	0	0	0
TCONS_00000827	0	0	0	0	207.452	0
TCONS_00000858	0	0	2.48006	11.0757	0	0.55276
TCONS_00000938	0.0297992	31.1465	0.483969	2.37484	5.99477	1.17975
TCONS_00000969	0	0.282776	0.289743	0	9.7956	0
TCONS_00001088	0	0	0	1.47799	0	8.60685
TCONS_00001089	0	0	0	0	228.53	0
TCONS_00001113	0.491304	0.408303	3.30099	0	0	0
TCONS_00001115	1.94287	0.214002	2.28594	0	0	1.05543
TCONS_00001159	0.60511	0	6.45005	0	13.1051	0
TCONS_00001181	0	0	0	2.5377	0.219946	0.680951
TCONS_00001196	0	0	0	1.65413	3.93647	0.429068
TCONS_00001197	0	0	0	0.878155	11.2701	0.493
TCONS_00001203	8.5808	9.9723	1.79847	0	3.67116	1.64799
TCONS_00001204	0	0	0	0	1.0836	5.59651
TCONS_00001255	41.6845	0	16.7169	0	0	2.01472
TCONS_00001270	1.7766	1.83018	7.5839	0.334155	0	0
TCONS_00001288	2.87358	2.45306	4.11494	0.088273	0	0.561702
TCONS_00001316	4.33654	5.28972	13.1501	2.92407	3.1704	4.45475
TCONS_00001325	4.80216	2.33272	3.90289	0	2.04865	0.500495
TCONS_00001341	0.250206	1.6899	0.228278	1.98811	6.76722	0
TCONS_00001346	15.3699	3.05219	117.46	10.4708	7.66292	36.4251
TCONS_00001373	0	0	0	0	134.244	0
TCONS_00001376	0	0	0	0	91.5875	0
TCONS_00001439	0	0.491474	1.86802	0	0.439298	2.16496
TCONS_00001456	0	5.12094	0.415531	3.77094e-06	0.07697	9.28165e-09
TCONS_00001457	0	1.85569	0.380185	2.58662e-08	2.28754e-05	1.26507e-09
TCONS_00001459	0	1.62588	1.94065e-05	0.210617	1.05916e-30	6.2513e-07
TCONS_00001476	0.0517755	0	0.0949812	1.12386	0.350215	0.65052
TCONS_00001488	0	0	7.49964	0	0.54172	3.7488
TCONS_00001538	14.5069	21.8046	141.844	0	0	16.4016
TCONS_00001637	0	0	0	0	4.51187	0.311904
TCONS_00001641	1.06977	4.22307	3.74171	0	0	0
TCONS_00001642	2.37535	2.25224	1.04439	0	0	0.0440209
TCONS_00001646	0	0	0	651.774	776.553	511.012
TCONS_00001649	0	0	1.96799	0.483395	2.18678	4.65503
TCONS_00001655	6.56505	0	1.01781	0	0	0
TCONS_00001697	0.311543	0	2.37656	0.101919	0	0.61857
TCONS_00001720	0.655278	0.0720875	2.88916	0	0.128834	0
TCONS_00001724	193.971	2.48607	0	0	0	0
TCONS_00001765	5.86921	4.71699	24.5797	0.313129	0	1.53666
TCONS_00001777	21.0365	3.76029	0	0	0	0
TCONS_00001840	0	0	0	0	66.9195	0
TCONS_00001841	2.99455	0.552502	2.93944	0	3.87153	3.63904
TCONS_00001843	0	0	0	0	256.046	0
TCONS_00001845	0	0	3.06424	0	0	0
TCONS_00001879	0	1.56038	0	0	0	7.66759
TCONS_00001900	1.86495	0	0	3.09064	0	1.45138
TCONS_00001910	0.255325	0	2.29078	0	0	0
TCONS_00001948	37.5714	12.1139	3.5412	0	0	0
TCONS_00001950	14.3795	20.5908	1.06742	0	0	0
TCONS_00001951	0.548245	0	4.24678	0	0	0
TCONS_00001953	0	0	0	3.78402	1.52008	3.44184
TCONS_00001987	6.4068	0.82529	11.0164	4.52031	0	3.59004
TCONS_00001988	0	0	0	0.194744	1.0496	2.76231
TCONS_00002002	0	0	0	0	3.09009	6.06751
TCONS_00002010	0	0.187944	0.448142	0	1.12904	2.26808
TCONS_00002022	28.5828	8.2212	37.8064	21.1728	45.9551	14.7576
TCONS_00002028	1.27278	0.827123	24.9642	2.37728	0.428532	4.15139
TCONS_00002180	36.4033	5.6541	43.395	33.2604	0	53.4603
TCONS_00002226	0	0	0	0	0	6.6109
TCONS_00002253	0	0	0	0	0	33.6295
TCONS_00002289	44.6379	2.86474	105.459	44.1818	0	74.6044
TCONS_00002293	3.19991	0.260638	1.64606	0	0.116846	0.085876
TCONS_00002331	102.585	0	0	22.8296	10.2979	1.88108
TCONS_00002524	0	0	0	0	50.004	0
TCONS_00002525	13.0821	0.617325	9.99265	2.67241	0	0
TCONS_00002616	0	0	0	1.139	0	2.76132
TCONS_00002642	0	0	0	0	30.1788	0
TCONS_00002728	13.7626	12.54	12.3294	0	0	0
TCONS_00002865	0	0	0	135.585	29.6156	0
TCONS_00002866	0	0	0	7.942	0.565255	3.41681
TCONS_00002920	1.1134	1.63468	0.825637	0	0	0.560949
TCONS_00002960	1.16216	2.10103	5.38571	0	0.923945	0
TCONS_00003015	0	0	0	0	2.96261	0
TCONS_00003046	2.19257	1.66435	2.3034	0	0.375252	0
TCONS_00003058	5.12156	4.01074	11.6865	14.6415	10.507	38.4044
TCONS_00003061	0	0	0	0.572525	80.8696	9.26573
TCONS_00003077	273.034	151.772	299.254	490.302	432.856	208.671
TCONS_00003100	0	0.180905	0	2.29216	10.1565	4.04739
TCONS_00003129	139.804	0	0	0	0	0
TCONS_00003147	7.8913	0	54.2163	0	0	11.426
TCONS_00003240	0	0	42.0619	0	0	0
TCONS_00003242	0	0	0	0	165.835	0
TCONS_00003403	0	0	0	2.31231	3.55829	0
TCONS_00003416	0	0	0	0	58.819	0
TCONS_00003464	0	0	0.075683	0.451532	2.43601	1.23283
TCONS_00003469	0	0	0	0	0	30.0138
TCONS_00003530	3.2512	3.61015	7.24603	0.9302	1.00404	1.89726
TCONS_00003531	7.46189	0	0.9109	0.62331	2.49543	0.553975
TCONS_00003532	2.05907	0	1.81063	0	5.73465	1.38346
TCONS_00003578	0	0	0	0	53.439	0
TCONS_00003591	12.8523	50.609	10.3173	0	0.89452	0
TCONS_00003592	11.6654	29.9484	5.71604	0.0377129	0.359698	0.0330324
TCONS_00003647	4.08975	1.51752	6.53365	10.4191	0	2.60623
TCONS_00003732	0	0	0	3.9285	10.3641	3.62916
TCONS_00003743	0	0	0.0312387	2.04351	0.613658	1.52149
TCONS_00003756	0	0	0	1.55394	3.91294	3.12509
TCONS_00003781	0.875365	2.43461	0	3.19202	0	4.21695
TCONS_00003784	0	0	0	1.29403	1.13848	1.89061
TCONS_00003789	22.5163	0	1.69039	0	0	0
TCONS_00003844	0	0	0	75.2052	0	0
TCONS_00003872	2.74768	2.47153	6.92629	1.98401	0	1.61311
TCONS_00003908	0.0455977	0	0.189389	1.70193	0.542428	0.681753
TCONS_00003985	4.41674	6.921	63.2846	0	2.61648	5.88615
TCONS_00003991	1.10832e-05	0.000301439	2.64105	11.45	26.8896	29.2856
TCONS_00003995	0	0.25006	0	2.71409	2.43315	0.864277
TCONS_00004007	21.8066	3.14478	24.9601	0	17.5092	19.5409
TCONS_00004015	0	4.2276	1.92942	0	0.28006	0
TCONS_00004051	0	0.393919	1.74681	1.43818	7.69137	4.46835
TCONS_00004062	0	0	0	0	25.167	0
TCONS_00004069	1.16641	6.33524	3.63469	2.76825	35.1434	6.56012
TCONS_00004076	0	0	0	2.70463	8.04161	5.18525
TCONS_00004077	0	0	0	2.27914	2.48214	3.40212
TCONS_00004080	6.90387	0	0	0	0	0
TCONS_00004138	0	0	0	9.9034	0	0
TCONS_00004150	0	0	0	3.06593	6.4209	7.27387
TCONS_00004166	1.06832	1.44156	3.37321	0	0.798905	0
TCONS_00004167	3.28402	2.0678	7.07503	0	0.75503	0
TCONS_00004210	5.64654	0	0.275166	0.426565	1.93289	2.27103
TCONS_00004240	0	0.0616125	0	1.3537	0.245937	0.994575
TCONS_00004252	0.992458	2.27897	1.12062	0	0	0
TCONS_00004270	0	1.97018	6.90493	0	0	0
TCONS_00004284	0	0	0.52328	0	0	2.17652
TCONS_00004302	0	0	4.66852	0	0	0
TCONS_00004317	0	0	0	1.76042	0.72972	1.93348
TCONS_00004336	0	0	1.62137	0.840465	0	0
TCONS_00004348	1.40118	0.364368	10.084	0	0	0
TCONS_00004366	1.18007	0.833906	0.52076	0	0	0
TCONS_00004387	0.537635	0.417366	9.7412	0	0	0
TCONS_00004399	0	0	11.4177	0	0	0
TCONS_00004427	16.3763	5.0322	53.5385	0	4.97082	82.0141
TCONS_00004436	16.8745	0	21.5707	0	0	0
TCONS_00004446	0	0.209671	0	1.24021	1.15688	0.484847
TCONS_00004447	0	0	0	4.59072	0	0
TCONS_00004452	0	0	14.0917	0	0	0
TCONS_00004460	0	0	114.709	0	0	0
TCONS_00004461	3.52832	0.784864	2.91919	0	0	0
TCONS_00004478	0	0	0	7.90895	0	0.791111
TCONS_00004530	0	0	0	13.2142	4.03915	4.46514
TCONS_00004594	159.439	2.61962	0	0	0	0
TCONS_00004683	146.819	108.338	0	6.79825	96.235	0
TCONS_00004698	0.346987	0	0	0.71139	4.18788	12.6983
TCONS_00004741	0	10.2242	102.561	0	0	0
TCONS_00004812	0	0	27.6151	0	0	0
TCONS_00004858	34.9357	0.944635	0	0	0	0
TCONS_00004891	0	3.07759	14.6444	1.85581	2.38682	0
TCONS_00004892	76.0172	121.029	238.24	186.641	238.869	265.002
TCONS_00004950	976.021	478.159	315.971	1002.28	791.029	510.688
TCONS_00005123	0	0	0	0	77.3505	0
TCONS_00005147	1.54942	2.19597	0.142203	1.16885	1.62949	0
TCONS_00005211	16.8288	1.05337	1.51861	0	0.99126	0
TCONS_00005251	0	0	0	0	76.511	0
TCONS_00005291	164.464	0	0	0	0	0
TCONS_00005305	0	0.73441	12.8585	0	0	0
TCONS_00005409	20.9593	0	0	0	0	0
TCONS_00005441	128.398	0	0	0	0	0
TCONS_00005625	107.53	0	0	0	0	0
TCONS_00005734	0	0	0.145019	17.6016	45.5625	35.6657
TCONS_00005755	19.4499	22.9224	70.6845	15.1549	8.0849	34.5742
TCONS_00005768	24.6976	0	0	0	0	0
TCONS_00005829	1.26432	5.44176	0	0	0.129605	0
TCONS_00005830	1.715	2.60614	0	0	0.113659	0
TCONS_00005908	3.78393	8.30409	0	0.598605	0	0
TCONS_00005930	0	0	0	0.696215	4.00594	0
TCONS_00006022	3.01809	0.930467	14.053	6.45288	33.4297	11.8058
TCONS_00006054	0	0	0	1.39549	3.36707	2.1548
TCONS_00006062	43.3858	45.9458	28.8195	26.3833	12.007	0
TCONS_00006081	0	0	0.837902	0.913177	0	0.26092
TCONS_00006082	174.374	0	0	0	0	0
TCONS_00006083	25.808	0	0	0	0	0
TCONS_00006125	2.70439	19.1204	3.33492	8.99756	11.0569	8.46005
TCONS_00006140	0	0	0	3.02047	3.36369	3.685
TCONS_00006142	0	0	0	0	1.90735	17.2244
TCONS_00006197	2.10015e-06	0.350378	0.190279	1.56367	0	0.112238
TCONS_00006198	1.54393	1.64767e-06	1.03035	9.57072e-05	0	1.98614
TCONS_00006243	0	41.2987	9.0285	0	0	0
TCONS_00006255	0	0	0	0	1.82191	0
TCONS_00006347	0	0	15.3422	0	0	0
TCONS_00006356	0	0	1.60117	0	0	36.8548
TCONS_00006367	2.329	2.99993	0.68104	0	13.2894	10.3677
TCONS_00006386	6.11084	22.6539	31.2566	2.54154	2.74709	3.96857
TCONS_00006403	0	0	0	0.862816	0	0
TCONS_00006404	0	0	0	0	30.0994	0
TCONS_00006478	0	0	2.64473	0.060694	0	0
TCONS_00006532	0	1.66355	3.63523	0	6.6078	0
TCONS_00006575	0	0	0	4.27658	54.436	0
TCONS_00006589	0	0	10.5563	0	6.02476	8.72259
TCONS_00006611	0	4.40424	0	0.0743075	0	1.20048
TCONS_00006627	0	0	0	0.280415	5.354	1.7512
TCONS_00006644	0.367961	0.154763	3.97738	0	0	0.079957
TCONS_00006676	1.48585	0.55298	4.37471	0	0	0
TCONS_00006687	4.01775	2.37635	0	0	0	0
TCONS_00006690	114.993	0	0	0	0	0
TCONS_00006742	3.29539	1.22362	3.4581	0.298751	0	0.87302
TCONS_00006743	0.771248	1.30985	2.25957	0	0	0
TCONS_00006744	1.61115	0.544505	0.880637	0	0.44775	0.82528
TCONS_00006762	0	0	0	0.744676	1.64358	0
TCONS_00006763	0	0	0	4.22137	0	0
TCONS_00006764	0	0	0	2.50568	0	0
TCONS_00006784	6.27735	0.40746	0.292335	0.60443	0	0
TCONS_00006887	211.907	0	0	0	697.92	0
TCONS_00006906	0	0.151365	3.5884	0	0	0.293165
TCONS_00006908	0	0.0517675	2.55617	0.172092	0.053851	1.95383
TCONS_00006957	61.591	0	0	0	0	0
TCONS_00006970	0.511459	0.223936	0	0.723232	3.9455	3.21627
TCONS_00006974	0	0.150215	0	0	0.534995	1.28972
TCONS_00006981	0.986362	0.560637	2.24385	0	0	0
TCONS_00006991	0	0	0	0	0.22325	2.2587
TCONS_00007020	0.475139	1.01635	1.21948	0.152553	0	2.49886
TCONS_00007037	0	0	0	0	11.31	0
TCONS_00007061	0	0	0	0.0250666	2.60013	2.66155
TCONS_00007062	0	0.194345	11.0988	0	2.89287	3.67774
TCONS_00007085	2.80659	0.868154	0	0	0	1.26805
TCONS_00007087	0	0	0	0	0	60.013
TCONS_00007160	278.259	0	0	0	309.918	0
TCONS_00007175	1.48556	0	2.3015	1.46272	0	2.02256
TCONS_00007195	0	0	0	0	0	16.7294
TCONS_00007213	0.942455	0.145278	0.44052	0.0380574	0	0
TCONS_00007219	278.188	90.941	133.941	59.337	63.8606	80.3049
TCONS_00007220	52.7883	19.1447	15.8076	11.0208	18.4002	5.42222
TCONS_00007221	31.3619	13.8011	11.6862	7.16664	16.2748	4.91303
TCONS_00007285	0	0	0	0	0	5.73055
TCONS_00007376	0	0	0	1.02955	2.20603	1.94262
TCONS_00007442	0	0	0	0	0	59.5845
TCONS_00007576	0	0	0	5.1107	3.48731	5.5825
TCONS_00007585	1.55096	0.516338	3.6139	0	3.77961	0.228929
TCONS_00007612	1.9588	1.28763	10.805	0	0	0
TCONS_00007643	1.23547	0	3.18653	0	0	0
TCONS_00007666	0	0	1.27473	0	12.381	0
TCONS_00007675	0	0	0	0	63.3845	0
TCONS_00007738	0.152559	0.203179	0	10.5049	7.02244	1.83316
TCONS_00007839	0	5.83457	0.471583	0	0	0
TCONS_00007848	60.852	0	0	0	0	0
TCONS_00007854	0	0	0	0	145.315	0
TCONS_00007884	0.291953	0.368773	1.72003	0.223857	0	0.606768
TCONS_00008016	35.0611	0	0	0	0	0
TCONS_00008047	0.109199	0.130138	1.57003	0	0	0
TCONS_00008200	0.349259	0.405965	1.47986	0	0.09146	0
TCONS_00008211	0.235608	0.25258	0	1.91951	0	0
TCONS_00008310	0	0	0	5.58051	11.4896	0
TCONS_00008313	0	0	0	0	6.82025	10.4322
TCONS_00008317	5963.23	2577.41	4691.84	3573.99	5339	3460.53
TCONS_00008338	0	0	3.94916	0	0	0.1377
TCONS_00008349	3.04358	39.6709	17.0873	2.85395	3.77378	5.92309
TCONS_00008352	0.416358	0	2.73952	0.200452	0	0
TCONS_00008394	0	0	0	0	345.32	0
TCONS_00008428	0.552595	0.871815	1.98991	0	0	0
TCONS_00008429	84.7045	0	0	0	0	0
TCONS_00008491	0	0	0	0	13.1939	0
TCONS_00008502	0	0	0	0	2.62874	2.31243
TCONS_00008503	0	0	0	3.80245	0	0
TCONS_00008520	0	0	0	0	23.1777	0
TCONS_00008523	0.45652	0.541086	3.16446	0	0	0
TCONS_00008524	0.528387	0.5378	2.03727	0	0	0
TCONS_00008525	7.3274e-11	0.830431	1.59032	0	0	0
TCONS_00008586	0	0	0	0.221406	2.93446	0.393293
TCONS_00008621	0	0	16.3659	0	0	0
TCONS_00008631	15.2559	4.81044	4.96557	5.40207	0	0
TCONS_00008656	0.961841	0	2.51619	0.561375	4.689	1.6379
TCONS_00008684	19.951	0	0	0	0	0
TCONS_00008780	0	0	0	0	0	6.15295
TCONS_00008817	0	0	0	3.31141	0	1.33492
TCONS_00008818	0	0	0	3.61409	0	0.719136
TCONS_00008825	0.225551	0.72704	1.64668	0.338458	0	0.192664
TCONS_00008857	0	0	0	0	0	12.2366
TCONS_00008885	0	0.79023	0.074816	0.486577	6.37193	0.167406
TCONS_00008887	1.58357	2.03111	0.822878	1.41609	4.86178	1.76291
TCONS_00008955	0	0	0	0	4.0161	0
TCONS_00008956	1.92474	3.23732	6.40816	0	9.43824	0.51508
TCONS_00008990	66.7205	0	0	0	0	0
TCONS_00009002	16.6632	6.23681	28.7385	7.07782	1.96616	1.35919
TCONS_00009039	0	0.806491	4.34302	0	0	0
TCONS_00009075	0	0	0	0	64.7615	0
TCONS_00009101	0	0	0.172496	0	3.64504	2.41256
TCONS_00009121	0	0.275688	4.14791	0	0	0
TCONS_00009123	0	0	0	1.30886	0	6.35595
TCONS_00009164	0	0.278863	0	0	76.1078	23.813
TCONS_00009170	0	2.44476	3.81689	0	1.61379	0.97522
TCONS_00009215	4.66214	0	7.37863	0.698845	0	0
TCONS_00009226	0	20.6636	81.6579	3.42426	826.197	64.4445
TCONS_00009369	43.5857	0	0	0	0	0
TCONS_00009395	0.931135	2.00053	9.09802	0	2.13107	5.95705
TCONS_00009398	0	0	0.2075	0.278647	1.97652	0.186212
TCONS_00009399	4.87069	12.3511	3.35525	0	0	0.76437
TCONS_00009418	0	1.03986	0	0.752725	3.85023	11.1599
TCONS_00009419	0	0	0	0	228.35	0
TCONS_00009425	1.82784	0	3.94472	0	0	0
TCONS_00009459	29.1924	10.338	16.6517	2.41267	0	2.23685
TCONS_00009463	12.2818	2.67192	12.9021	0.214797	0.839276	0.0460264
TCONS_00009482	4.71582	0	3.16785	0	0	0
TCONS_00009483	24.7538	0.95773	1.30343	0	0	0
TCONS_00009489	0	5.19211	2.84335	0.485855	1.51997	3.31963
TCONS_00009490	0	2.37108	2.73535	0.193801	0.93508	1.60804
TCONS_00009500	0	0	0	0	0.707346	10.0251
TCONS_00009541	0	0	0	8.00379	0.955505	0
TCONS_00009587	4.92376	3.52731	1.51247	0	0	0
TCONS_00009627	29.0212	5.16054	30.333	20.9113	13.6367	14.3212
TCONS_00009628	0	1.47586	0.225662	0.2437	5.16124	0.0408676
TCONS_00009632	30.2426	0	1.27798	0	0	0
TCONS_00009638	1.20426	0	2.83783	1.45669	0.110321	2.3562
TCONS_00009676	0	0.231431	1.19298	0	0	0
TCONS_00009708	2.54966	7.09786	1.33081	1.55011	0	0.493656
TCONS_00009740	0	0	0.53987	0.270832	4.38952	0
TCONS_00009753	0	9.96335	78.6467	0	0	0
TCONS_00009775	0	0	0	13.7816	66.4085	115.613
TCONS_00009819	0	0	0	0	0	2.83656
TCONS_00009863	0	0	0	0	41.5243	0
TCONS_00009943	0	0	4.29256	0	0	0
TCONS_00009944	5.76605	0.384072	61.2215	2.39006	0	0.339988
TCONS_00009953	17.1549	0	0	0	0	0
TCONS_00009986	0	0	0	0	214.921	0
TCONS_00010043	4.09896	1.71633	2.57637	0	3.83829e-33	0
TCONS_00010044	12.4801	12.7681	11.1669	0	0.00447027	0
TCONS_00010046	4.8275	5.45979	3.42124	0	0	0
TCONS_00010047	1.124	4.06799	1.74602	0	0	0
TCONS_00010058	4.46955	0.680048	0.135427	0.82005	0	0.102863
TCONS_00010134	22.6992	7.0244	70.9956	0	98.841	76.6015
TCONS_00010215	0	0.129966	0	0	1.83545	0.074486
TCONS_00010350	24.6589	0	192.485	6.3259	20.1924	45.2088
TCONS_00010352	12.5169	18.7028	10.6119	0	0	0
TCONS_00010398	0	0	0	0	0	10.0804
TCONS_00010443	0	0	1.912	41.1883	0	0
TCONS_00010471	42.0781	0	0	0	0	0
TCONS_00010472	0	0	0	0.176168	1.72064	1.75861
TCONS_00010474	0	0	0	1.28663	4.37913	3.03411
TCONS_00010559	16.3676	11.2241	12.2232	0.211351	0	0
TCONS_00010612	0	0	0	0	0	10.3485
TCONS_00010777	0	0	0	4.24493	1.18768	9.83585
TCONS_00010780	0	4.93614	149.478	0	0	0
TCONS_00010796	0	0	0	108.332	0	161.189
TCONS_00010855	0	0.589625	0	0	2.8205	2.79699
TCONS_00010857	0	0	2.17984	0	0	6.40051
TCONS_00010912	16.2851	3.68973	0.52287	0	0	0.57506
TCONS_00011012	0	0	0	0	0	2.8248
TCONS_00011048	0	0	0	6.61921	11.5996	1.48529
TCONS_00011093	0	0	0	0	23.4239	3.03474
TCONS_00011261	0	0	0	0	46.6123	0
TCONS_00011298	0	0.446698	0	0.992265	0	7.4557
TCONS_00011335	3.51781	4.25255	0	0	130.156	0
TCONS_00011355	0	1.33661	12.5776	0	0	3.41848
TCONS_00011368	0	0.680032	0	0	3.46993	4.04074
TCONS_00011397	0.94807	2.5632	1.95659	0	0	0
TCONS_00011507	1.07147	0.507645	1.98481	0	2.33257	1.06824
TCONS_00011563	9.8453	0	0	0	0	0
TCONS_00011565	0	0	0	0	0	4.89009
TCONS_00011626	0	1.55569	0.384669	0.392221	0	0
TCONS_00011660	0	4.78153	1.32217	0	0	1.03761
TCONS_00011674	2.32742	1.9989	34.045	3.03687	4.38718	3.89596
TCONS_00011904	0	0	0	2.38908	0.243403	2.26951
TCONS_00011990	0	1.2507	0.222414	0	0	0
TCONS_00012088	73.9649	0	0	0	0	0
TCONS_00012223	3.36341	0.27871	1.50914	0	0	2.35448
TCONS_00012310	7.19143	0.762802	1.79597	0.844645	0	4.16759
TCONS_00012332	5.06785	0	35.5118	1.41948	0	2.63198
TCONS_00012339	0.161431	0	0.0755455	1.28585	0	0.921032
TCONS_00012355	0	0.90322	0	7.26516	31.8483	12.0913
TCONS_00012369	0	0	0	0	88.3655	0
TCONS_00012400	0	0	1.04955	0	5.3767	0.93661
TCONS_00012401	0	0	0	0	0.55591	12.2838
TCONS_00012443	7.4027	0	3.15123	0.301339	0	0.525835
TCONS_00012488	1.8897	5.78059	2.72445	0	0	0
TCONS_00012514	0	1.06083	0	0	4.6264	0
TCONS_00012516	0	2.23726	0	0	0	0
TCONS_00012554	0	0	0	0	32.0498	0
TCONS_00012575	68.6957	23.6071	21.912	0	0	0
TCONS_00012627	0	0	2.78519	0	0	0
TCONS_00012664	1.0862	1.72407	0	0.55727	0.89073	1.90111
TCONS_00012691	0	0	0	0	0	44.6993
TCONS_00012739	7.32841	1.28069	4.0343	3.84192	0	4.05356
TCONS_00012808	48.5251	84.2537	11.795	11.3269	16.0186	0
TCONS_00012839	0	0	0	14.1334	25.4641	2.20625
TCONS_00012915	1.82248	0.187722	2.78617	1.13401	0	0.600555
TCONS_00012916	0.787859	0.84172	0	0.206442	0	0
TCONS_00012918	0	2.01548e-05	68.2177	0	0	0
TCONS_00012933	5.55504	1.03753	7.30338	0	0	0
TCONS_00012934	40.8698	0	0	0	0	0
TCONS_00012977	2.19311	0.871952	3.96022	0.483896	0	0
TCONS_00013023	0	0.437694	4.27503	0	0.303399	0.796135
TCONS_00013057	0.118219	0.317367	2.20571	0	0.28454	0.512755
TCONS_00013061	0	0	0	7.6875	1.51181	5.99588
TCONS_00013083	0	0	0	0	0	19.4231
TCONS_00013119	153.041	5.589	0	0	0	0
TCONS_00013120	92.6817	5.50083	13.6334	46.7961	1.19199	15.4405
TCONS_00013122	2.44749	1.03669	0.306432	0	0	0
TCONS_00013128	0	1.40681	12.2455	1.4985	2.58926	9.73222
TCONS_00013201	12.772	0	11.6042	0	0	0
TCONS_00013215	0	8.55334	0.723005	0.738435	0.471168	0
TCONS_00013228	17.9341	8.01999	7.90029	8.08042	13.6916	5.95674
TCONS_00013238	0	0	0	9.0176	0	0
TCONS_00013383	0.473129	0	0	2.71919	1.97465	3.40138
TCONS_00013433	0	0	0	0	0	7.46585
TCONS_00013493	0.431659	1.58224	1.46515	0.283807	0	1.84055
TCONS_00013501	0	0	0	0	0.458585	2.69209
TCONS_00013502	0	0	0	0	121.87	0
TCONS_00013518	0	1.61727	2.52553	0.084979	7.50228	11.6395
TCONS_00013537	69.615	0	0	0	0	0
TCONS_00013546	0	0	0	0	18.2578	0
TCONS_00013555	0	0	2.39083	0	0	2.41789
TCONS_00013695	75.5817	214.15	113.853	193.331	156.335	151.175
TCONS_00013721	0	26.8869	312.089	0	0	0
TCONS_00013777	0.528785	0	1.9831	0.0873185	0.317995	1.83146
TCONS_00013839	0	0	0.344216	1.98148	4.05988	4.20531
TCONS_00013876	0	0.976155	5.95209	0.47781	2.31967	11.1784
TCONS_00013893	14.5111	6.60216	22.9004	0	1.47808	3.74927
TCONS_00013933	57.6185	3.8762	0	12.5015	0	21.2785
TCONS_00013961	0	0	0	0	0	32.5164
TCONS_00014015	0.50316	0	0.529362	4.16317	1.58974	0.113981
TCONS_00014114	0	3.19958	3.36859	2.13538	1.69226	1.75845
TCONS_00014159	0	0.50549	2.91689	0	0	0
TCONS_00014202	368.704	215.128	464.396	177.395	0	25.7217
TCONS_00014218	0.66859	1.47067	0.526645	0	0	0.116259
TCONS_00014220	0	2.21331	0.486493	2.4026	0.79496	0.54968
TCONS_00014246	0.120804	0	4.37965	0.123413	0.437829	0.187965
TCONS_00014254	0	1.58469	1.93446	0.30984	0	4.57557
TCONS_00014322	0	0	0	1.82255	0.567976	1.67014
TCONS_00014331	19.1974	0	0	0	0	0
TCONS_00014346	25.8062	13.7396	32.1835	0	0	127.112
TCONS_00014364	1.45201	1.51306	2.8876	0.88021	0	2.90504
TCONS_00014394	195.826	0	0	0	0	0
TCONS_00014443	0	0	0	0	92.9665	0
TCONS_00014489	2.57535	0.925752	1.56581	0	0	0
TCONS_00014498	0.078048	2.10367	0.0401113	0	4.7122	0
TCONS_00014551	0	0	0	1.50704	1.58803	3.71228
TCONS_00014552	0	0	0	0.104111	0	3.79176
TCONS_00014627	3.68371	0	12.2609	1.87285	0.464576	5.18435
TCONS_00014628	0	0	0	2.30111	8.68264	7.79846
TCONS_00014701	0	0	3.40062	0	0	123.515
TCONS_00014732	13.7957	0	0	0	0	0
TCONS_00014791	0	0	0	0	0	7.45256
TCONS_00014792	0	0.761475	1.38646	0.65843	7.52144	2.6752
TCONS_00014893	70.748	18.0639	13.9204	60.4292	127.843	11.7307
TCONS_00014899	61.9844	6.70808	17.2098	38.6578	17.612	14.9707
TCONS_00015022	20.6205	2.96209	0	0	0	0
TCONS_00015065	0	0.689786	2.63564	0	0.245588	0
TCONS_00015193	0	0	2.06123	0	0.337629	1.23315
TCONS_00015276	83.668	55.775	49.4915	22.9837	30.8947	25.8381
TCONS_00015295	13.6598	2.31977	12.0378	1.56326	1.40244	0
TCONS_00015329	0	0.745335	9.33316	1.51557	3.41544	4.39027
TCONS_00015345	0	0	50.0945	0	0	0
TCONS_00015409	10.2345	3.8858	10.5937	2.88827	0	0.557495
TCONS_00015507	0	0	0	3.26658	2.63865	8.96495
TCONS_00015508	0	0	0	0.825628	2.65181	4.96906
TCONS_00015517	0.75852	0	0	0	0	5.75335
TCONS_00015518	0	0	0	16.7288	9.36926	12.4542
TCONS_00015519	0	0	0	9.00713	0	0.478639
TCONS_00015648	0	0	0	0.309576	0.351204	2.09096
TCONS_00015800	0	3.8998	0.707029	0.950681	0.64989	1.71823
TCONS_00015802	0	0	2.59285	0	0	0
TCONS_00015814	1.99134	0	1.82191	2.96273	0.152041	3.35297
TCONS_00015816	0.988745	0.0872645	2.51931	0.414816	0	0.264956
TCONS_00015819	0	0	0	0	0	9.5773
TCONS_00015820	0	0	6.43502	0	1.50265	0.341069
TCONS_00015846	0	0.588365	6.90153	0	0	4.44564
TCONS_00015848	3.18921	36.3321	2.98905	0.067408	0.996017	0
TCONS_00015866	0.929305	0.238622	0	4.15651	3.64924	0.192407
TCONS_00015867	64.714	0	0	0	0	0
TCONS_00015880	2.80522	0.605052	0.123853	0	0	0
TCONS_00015890	12.7456	6.75083	6.08512	0	0	0
TCONS_00015899	21.3922	26.4514	16.5624	4.89405	21.726	11.4247
TCONS_00015975	0	0	0	37.1545	23.1107	22.4389
TCONS_00015976	0	0	0	1.90375	0	0.815448
TCONS_00015982	0	0.0143192	0.0076138	76.5255	28.7326	17.9444
TCONS_00015983	0	0.0144897	0.0076081	38.4868	11.5333	13.8158
TCONS_00015991	0.60798	0.173312	1.68843	0	0	0.074538
TCONS_00016062	0	0	0	23.1632	8.09485	12.1331
TCONS_00016122	0	0	3.11356	0	0	0.08776
TCONS_00016156	0	2.7649	19.3169	0	0	5.53405
TCONS_00016179	60.9237	59.3283	1.30534	0	0	0
TCONS_00016201	1.39888	0	2.96952	0	0	0.121461
TCONS_00016250	0	0	0	3.6325	6.2768	0.760965
TCONS_00016309	0	0	4.64579	0	0	4.58322
TCONS_00016320	0	0.276091	4.77907	0.250782	0	0
TCONS_00016405	42.2154	13.1529	10.1429	19.3919	89.3244	80.2926
TCONS_00016454	5.28486	11.2514	3.11203	0.675247	0.764695	1.43269
TCONS_00016478	4.15647	0.284268	1.85797	0	0	0
TCONS_00016479	0.174329	0.500706	1.57012	0	0	0
TCONS_00016513	7.65815	0.417168	9.51297	0	0	0
TCONS_00016540	5.44735	0.541635	1.14579	0	0	0
TCONS_00016636	0.47739	1.07278	1.01128	0	0	0
TCONS_00016712	3.50113	7.30391	0.43812	0	0	0
TCONS_00016798	0.237841	2.0138	4.11555	0	1.46213	1.72085
TCONS_00016850	1.92115	0.247177	0	0	3.86817	1.56624
TCONS_00016875	6.7993	0.154771	0.73059	0	0	0
TCONS_00016877	0	0.691355	0.381333	0	8.9769	0
TCONS_00016885	13.1545	33.3085	48.5615	6.50869	49.8272	129.227
TCONS_00016887	0	0	3.77263	0	0	2.84045
TCONS_00016947	27.9335	0	0	0	0	0
TCONS_00016995	0	0	0	5.05504	9.5721	12.876
TCONS_00017033	0	0	0	0	0	13.5658
TCONS_00017040	0.50704	2.43107	0	0.687225	1.89794	0
TCONS_00017117	0	0	21.3362	0	0	0
TCONS_00017195	0	0	0	0	13.3778	0
TCONS_00017200	10.8892	7.57387	16.4614	9.06564	3.64792	6.00735
TCONS_00017226	0	0	0	0.226868	0	2.64903
TCONS_00017248	0	0.9247	2.13929	0	2.77101	1.75795
TCONS_00017263	0	0	3.13309	0	0	0
TCONS_00017317	893.971	1420.01	150.16	384.012	333.693	20.987
TCONS_00017394	0	0	0	0	41.5191	0
TCONS_00017410	8.2884	0	0	0	0	0.851435
TCONS_00017431	0.764776	1.67875	0.232615	0	0	0
TCONS_00017544	0	0	0	0	12.0381	0
TCONS_00017558	0	0	0	0	56.0605	3.0212
TCONS_00017579	0.51157	0.915215	2.67826	0	0	0.58678
TCONS_00017597	2.1057	1.39799	10.2081	1.28304	0	15.5314
TCONS_00017605	0	0.083686	0	0	0	2.16022
TCONS_00017642	25.4402	3.43065	92.272	6.6263	156.254	57.532
TCONS_00017649	7.35042	1.59434	1.33586	0	0	0.128452
TCONS_00017657	0	0	0	0.35339	0.72682	0.0421786
TCONS_00017685	283.721	0	0	0	0	0
TCONS_00017691	2.18916	0.71118	5.70601	0.302418	0	0.152921
TCONS_00017707	0	0	0	3.26404	1.34818	0.118259
TCONS_00017709	0	1.29324	0.406537	1.54051	3.61048	1.44365
TCONS_00017714	0.351999	0	0	0	0	2.6685
TCONS_00017716	0	0	0	0	0	8.65995
TCONS_00017717	0	0	0	0	0	27.6577
TCONS_00017774	0	0	0	0	1.76583	0.575589
TCONS_00017796	18.2676	2.84952	36.2299	0	0	0
TCONS_00017827	492.962	1746.82	712.591	602.817	895.814	595.363
TCONS_00017842	0	0	0	0.989065	14.4296	0.200029
TCONS_00017849	410.503	0	0	0	0	0
TCONS_00017866	0	0	0	0	71.3455	0
TCONS_00017918	4.21791	0.49426	3.85246	0	0	0
TCONS_00017929	0	2.86659	0	0	65.6055	0
TCONS_00017986	0	0	0	2.05217	0.873464	0.0448139
TCONS_00018009	2.9449	3.90067	17.9061	0.506015	2.62323	4.51435
TCONS_00018021	0.134854	1.14704	1.7259	0	0	0
TCONS_00018032	0	0	0	0	0	2.58682
TCONS_00018058	0.356181	2.5216	1.5215	0	0.56709	0.61668
TCONS_00018071	0	0	0	0	3.55906	0.798862
TCONS_00018074	4.65767	1.09239	2.23897	0.146218	0	0.287318
TCONS_00018153	0	0	0	4.38543	0.374325	0
TCONS_00018163	2.78343	2.79311	26.8104	8.81425	13.7016	0
TCONS_00018164	0	0	0	0	66.84	3.69812
TCONS_00018190	0	0	0	0	16.9337	0
TCONS_00018205	0	0	0	3.25224	4.56721	17.4963
TCONS_00018230	20.222	9.09368	26.2003	0	2.54004	0.833785
TCONS_00018261	0.872215	0.794075	5.06864	0.643202	2.51495	0
TCONS_00018262	4.25359	0.868815	0.86689	0.857098	2.31602	0
TCONS_00018264	0	0	135.337	0	0	0
TCONS_00018333	4.29607	4.88493	2.708	0	0	0
TCONS_00018573	0	0.163593	0	12.9886	32.0362	44.3363
TCONS_00018608	0	0	6.28455	0	124.168	15.7861
TCONS_00018609	1.49872	0.485675	0.686615	7.8838	0	0.608585
TCONS_00018615	1.12834	2.21748	0	2.18632	0.85167	1.07171
TCONS_00018616	0.611375	0.816215	0	0.373374	0.88121	2.15959
TCONS_00018627	10.8378	2.0688	71.434	0	0	5.24865
TCONS_00018730	3.32697	0.237372	2.51758	2.59078	3.08025e-05	0
TCONS_00018976	0.68209	1.01196	1.46964	0	0	0.291623
TCONS_00019071	0.151306	0.550957	1.2043	0	0.747845	0.942959
TCONS_00019099	43.4093	0	0	0	0	0
TCONS_00019100	0	0	0	2.47338	6.70866	7.5113
TCONS_00019111	0	0	0	0.253324	0.345029	0.917511
TCONS_00019135	2.33436	9.4191	2.50338	2.49862	12.552	3.03383
TCONS_00019136	10.7637	1.2146	13.5777	0	0	0
TCONS_00019137	3.4402	5.31882	3.60307	0	0	0
TCONS_00019146	0	0.54352	4.57605	0	0	0
TCONS_00019168	7.61898	1.03249	9.81565	0	0	0
TCONS_00019190	59.8442	34.2038	21.4188	91.9582	64.3367	41.8287
TCONS_00019200	0	0	0	12.6028	4.67713	23.69
TCONS_00019252	2.80077	0.350695	2.45027	0.42758	0	0.773505
TCONS_00019303	0	0	0	0	10.8055	0
TCONS_00019327	1.26825	3.77397e-05	2.68839	0	0	1.27291
TCONS_00019355	47.9621	6.2836	55.4148	2.56314	0	0.800665
TCONS_00019362	0	0	0	0	33.2903	0
TCONS_00019372	0	0	0	0	32.6839	0
TCONS_00019379	0	2.29611	0.071455	0.289614	0.167806	1.00579
TCONS_00019390	5.66103	48.7176	3.62033	0.306071	4.43445	0
TCONS_00019398	0.416745	0.372939	3.13687	0	0	0
TCONS_00019399	2.05327	1.51546	3.14787	0.0594445	0	4.36813e-07
TCONS_00019400	0.177913	2.00544	0.658284	5.12165e-06	0	0.0431433
TCONS_00019419	0	0	0	1.25289	0	0.538451
TCONS_00019422	0	0	0	13.8847	0	0
TCONS_00019450	34.3876	30.3238	4.31187	158.11	0	72.0925
TCONS_00019468	0	2.27103	1.39097	0.226523	0.265053	0.381162
TCONS_00019481	26.1486	1.83345	1.40456	0	0	0
TCONS_00019533	178.25	9.047	0	0	0	0
TCONS_00019599	0	0.303102	3.13842	0	0	0.384221
TCONS_00019730	988.98	295.856	248.985	342.312	31.2459	72.2637
TCONS_00019760	22.9492	0	936.471	72.1465	0	98.9706
TCONS_00019876	0.150031	0.203185	2.24713	1.99935e-48	0	0.196398
TCONS_00019877	0.000174212	3.15371e-05	1.09836e-05	1.24994	0	2.14689
TCONS_00019896	60.419	5.90781	39.974	0	7.24985	3.22734
TCONS_00019925	0	0	0	0	37.2494	0
TCONS_00019957	0.173728	0.989726	1.50885	0.56985	0	1.39149
TCONS_00019973	1.22307	3.3414	11.1434	0.555725	0.71602	0
TCONS_00020028	0	0	8.82836	0	0	0
TCONS_00020034	160.342	489.07	169.644	178.837	215.009	126.587
TCONS_00020058	6.92844	0.24429	2.94776	1.79032	0	0
TCONS_00020086	0	0	0	0.142703	14.7463	7.69696
TCONS_00020087	0	0	0	0	0	7.08205
TCONS_00020090	3.69106	0	0	0	0	0
TCONS_00020092	1123.13	84.0532	195.037	428.13	116.216	75.2557
TCONS_00020187	13.4897	9.15503	36.7956	11.6459	11.0912	31.4036
TCONS_00020189	0	0	2.11049	0	24.2609	0
TCONS_00020200	0	0	0	3.57454	32.2464	15.6105
TCONS_00020210	0.00052209	0	0.115119	5.44348	14.1826	16.5935
TCONS_00020224	1.1611	1.86152	0	2.45722	0.56528	2.71434
TCONS_00020304	0	0	0	0	18.4668	0
TCONS_00020305	2.54083	0.17975	3.04323	0	0	0
TCONS_00020353	0	0	0	0	38.2167	0
TCONS_00020507	0	0	0	25.6772	22.8005	15.3302
TCONS_00020602	0	0	19.9217	0	0	0
TCONS_00020603	0	0	0	0	21.1249	0
TCONS_00020614	0	2.21731	0.717985	0.301633	0	0
TCONS_00020646	8.6992	0.429683	0	0	0	4.30023
TCONS_00020677	3.95567	3.48129	9.95179	0	0	0
TCONS_00020703	1.01401	0.325981	0	0.130499	0	0.191755
TCONS_00020807	0	0	2.48326	0.158012	0	0.66951
TCONS_00020982	20.0714	4.1003	0.91778	0	0	0
TCONS_00021039	0	0.242119	3.75932	0	0	0.703844
TCONS_00021047	0	0	0	0	83.0025	0
TCONS_00021141	0	0	0	0	5.52344	6.88507
TCONS_00021175	0.076682	0.993655	0.569308	0	6.18193	1.13664
TCONS_00021176	505.607	3290.5	827.612	921.991	905.572	814.745
TCONS_00021211	4.89981	2.34093	52.204	8.198	5.01061	13.5787
TCONS_00021256	0	0.940527	7.54927	0	2.02363	2.61327
TCONS_00021296	0	0	0	17.2225	0	0
TCONS_00021297	0	0	0	1.16966	0	0.773065
TCONS_00021349	0	0	0	0	1.4088	6.28028
TCONS_00021364	0	0	0	6.77819	7.03146	16.5322
TCONS_00021391	0	0	0	310.724	0	96.851
TCONS_00021433	0	0	6.2953	0	0	0
TCONS_00021474	0	0	0	4.50324	2.64154	4.37255
TCONS_00021498	0.382249	0.667045	0	0	7.8293	0
TCONS_00021504	0	0	0	0	0	76.4792
TCONS_00021512	0	0	0	0	92.52	0
TCONS_00021544	0	0	0	1.66802	0	0.730874
TCONS_00021562	1.68187	0.686783	3.67577	0.306022	0	0.70059
TCONS_00021563	5.49999	2.94348	2.09472	2.96005	10.0742	6.78331
TCONS_00021634	0.88042	1.15487	2.52744	0.490614	0.847025	0
TCONS_00021749	0	0	0	0	25.6937	0
TCONS_00021798	0	0	0	0	0	4.78595
TCONS_00021809	0.268998	1.66439	3.68705	0	0	1.47233
TCONS_00021816	0	0	0	1.87768	141.559	0
TCONS_00021832	0	0	0	0	0	13.1096
TCONS_00021883	0	1.61203	0	0	35.7293	0
TCONS_00021885	0	7.14798	5.07616	0	3.30066	11.4634
TCONS_00021893	1.77868	7.4818	0	4.5287	3.63781	0.987147
TCONS_00021918	0	0	0.327365	0.662169	17.8238	0
TCONS_00021920	0	0	0	0	294.309	0
TCONS_00021952	0	0	0	15.621	0	10.2971
TCONS_00022013	47.9657	1.81427	9.90868	0	0	0
TCONS_00022025	0	0	0	13.6288	0	0.578695
TCONS_00022033	0	1.04257	0	0	75.9985	17.7241
TCONS_00022056	12.8648	0.412021	1.57458	0	0	0.607805
TCONS_00022064	0	0.630635	2.3564	0.733619	0	0
TCONS_00022086	65.0789	2.894	60.1589	0	0	0
TCONS_00022101	0	0	0	5.1427	0	20.2964
TCONS_00022106	15.3477	0	0	0	0	0
TCONS_00022125	0	1.61505	0	0	12.6734	0
TCONS_00022135	0	0	10.4059	1.55842	1.46455	0.344611
TCONS_00022177	0	0	0	0	30.6518	0
TCONS_00022218	0.79094	5.10882	11.3212	0	0	0
TCONS_00022226	0	0	0	0	2.24917	1.26293
TCONS_00022250	0	0	0	0	12.7204	0
TCONS_00022253	0	0	0	0	0	7.00955
TCONS_00022404	108.248	8.66862	0	13.6382	0	0
TCONS_00022405	3.069	0.545945	0.191812	0	2.87206	0.171014
TCONS_00022447	0	0	0	0	0	91.088
TCONS_00022497	0	0	0	6.65762	4.85627e-05	11.9773
TCONS_00022498	0	0	0	14.5575	1.22768	1.55923e-05
TCONS_00022523	96.8855	3.78649	0	0	0	0
TCONS_00022596	6.78337	2.06442	18.4349	0	0.469403	4.19834
TCONS_00022612	0	0	0	0	0	2.98006
TCONS_00022653	0	0.206841	3.53512	0	1.31058	0.131528
TCONS_00022686	0	0	60.9744	0	0	6.19095
TCONS_00022977	0	1.02521	0.716905	0	7.7871	2.81471
TCONS_00023032	0	0	0	0.15249	1.45025	0.258439
TCONS_00023083	2.58074	0.214216	0.156205	1.90653	0	3.22184
TCONS_00023128	31.5356	17.7344	16.6113	52.7238	18.3959	38.5722
TCONS_00023137	1.44224	1.47297	1.22831	1.60647	0	0.489797
TCONS_00023267	1.9116	0.89305	21.8206	3.86596	0.106574	5.90865
TCONS_00023373	0	1.07043	0.0866565	2.69851	0	0.0768845
TCONS_00023399	1.31758	0.750738	0.708427	0	0	0
TCONS_00023410	0	0	0	0	125.442	0
TCONS_00023439	0.625914	0	0.799478	0	1.66958	2.01316
TCONS_00023472	0	0.545901	6.24276	0	0.343434	0.60994
TCONS_00023478	15.691	5.92625	1.9522	0	29.4818	1.79798
TCONS_00023488	12.2857	1.50185	0	0	0	0
TCONS_00023579	0	6.40046	0	0	1.82341	0
TCONS_00023591	0	0	0	31.2358	15.0417	28.9745
TCONS_00023592	0	0	0	66.4353	2.20838	10.5389
TCONS_00023644	0	0	0	0	90.8165	0
TCONS_00023673	0	0	1.22635	0	3.9253	0
TCONS_00023710	0	0	0	0	30.6812	0
TCONS_00023733	0	2.90914	17.0241	1.80981	1.40104	0
TCONS_00023901	0	0	0	0	3.28411	0
TCONS_00023908	0	0.158956	0	5.44848	5.73215	0.72078
TCONS_00023913	0	2.84073	14.5465	0	3.20524	0.714925
TCONS_00023920	11.4261	0	0	0	0	0
TCONS_00023949	16.6713	0	2.71814	0	0	0
TCONS_00023952	19.4474	2.40778	2.83293	0.21325	0	0.180286
TCONS_00023953	0.0293028	7.21086	0.188281	0.512699	0.337652	0
TCONS_00023975	0	0	0	0	2.28714	3.71101
TCONS_00023981	0	0	0	2.06022	7.87701	0.353886
TCONS_00023994	0	0	0	0.954479	3.54317	0.229252
TCONS_00024002	884.56	415.577	720.643	1182.4	1433.37	829.041
TCONS_00024006	5.23575	0.231564	0	0.448553	0.271288	0.377417
TCONS_00024009	0	0	3.94481	5.66661	0	0
TCONS_00024010	0.401133	0	0.66852	0.195604	1.42422	0.507585
TCONS_00024021	11.7889	1.42682	1.5795	0	0	0
TCONS_00024076	0	15.7762	0	0	0	0
TCONS_00024077	0	81.87	0	0	420.717	0
TCONS_00024085	13.4557	3.44008	7.57445	2.36985	0	0
TCONS_00024086	3.7179e-06	0.2288	1.92809	1.35244	0	0.222867
TCONS_00024087	0.860758	1.78884	1.26781	0.425124	0	0
TCONS_00024094	0.580171	0	3.55981	0	0	0
TCONS_00024110	0	0	0	0	157.947	0
TCONS_00024117	0	0	0	0.97266	0.465276	0.085411
TCONS_00024129	0	0	0	0	0	73.3495
TCONS_00024252	0	6.30274	0	0	0	9.96578
TCONS_00024261	0	0	0	0	25.7108	0
TCONS_00024279	0	0	0	0	0	3.63409
TCONS_00024313	0	0.383376	0.97447	0.140637	1.48049	1.85137
TCONS_00024314	0	0	0.181881	2.86674	28.426	13.8937
TCONS_00024315	0	1.85674	0.622849	0.972305	0.812915	1.53685
TCONS_00024316	0	0.610585	5.4265	0	0	0
TCONS_00024317	1.83363	5.28843	7.9486	1.78548	14.913	4.70796
TCONS_00024318	3.87868	0	3.83848	1.03974	2.92333	0.307671
TCONS_00024329	1.36726	1.76147	1.73532	0.301196	0	1.50839
TCONS_00024331	0	0	73.894	0	0	0
TCONS_00024342	0	0	0	0	7.24536	0.53576
TCONS_00024373	710.35	3.95698	0	0	58.9	0
TCONS_00024376	0	0	44.6955	0	0	0
TCONS_00024377	1.09716	1.21338	19.1926	1.90715	0.321091	3.28035
TCONS_00024389	0.58773	0.227517	18.818	0	0	0
TCONS_00024425	3.96742	0.823422	6.97988	1.39983	0	1.25263
TCONS_00024442	1.24955	0	1.64265	2.15801	0	0
TCONS_00024564	0.198102	0.966606	2.7816	0	0.0446076	0
TCONS_00024584	0	0	3.15597	0	0	0
TCONS_00024585	0	0	1.30916	0.126633	0	1.17867
TCONS_00024754	1.13087	0.275446	3.84745	0	0	0
TCONS_00024766	0	1.95776	0.59973	0.108946	0.519335	0.665175
TCONS_00024773	51.076	2.98497	0	0	0	0
TCONS_00024794	248.165	0	66.7873	206.677	0	9.2119
TCONS_00024806	0	0.685825	5.22454	3.81522	13.5593	0.88567
TCONS_00024860	0	0	0	0	0	12.7848
TCONS_00024883	0.881855	0	4.84954	0	0	0
TCONS_00024954	2.72042	1.10478	1.12092	0	0	0
TCONS_00025076	1.54601	3.63975	1.30048	1.6561	0	0.416865
TCONS_00025101	13.5832	8.35156	0.322414	2.90989	4.36887	0
TCONS_00025119	0	0	0	0.668036	0	1.67461
TCONS_00025154	15.3007	31.062	24.8651	20.7524	37.3924	35.6211
TCONS_00025329	251.702	38.7073	125.097	0.178832	0	0
TCONS_00025344	0	0	0	0.40073	6.14085	2.17468
TCONS_00025398	0	1.16772	42.6031	0	0	2.23653
TCONS_00025521	0	0	0	0	27.1974	0
TCONS_00025526	0	0	0	0	29.5061	1.15389
TCONS_00025527	0	0	0	0	0	16.0597
TCONS_00025578	0	10.7727	0	0	0	133.504
TCONS_00025661	0	0.114658	0.286811	0	0.966865	0.509508
TCONS_00025662	0	0.69152	0.731615	2.89323	5.045	0
TCONS_00025830	0	32.025	83.1489	35.6867	44.4479	94.1957
TCONS_00025977	0	0	3.81447	0.431161	0	0
TCONS_00026001	0	0	4.77072	0	0	0
TCONS_00026084	0	0	0	0	8.66935	0
TCONS_00026092	26.9339	0	0	0	0	0
TCONS_00026206	2.39856	6.88168	2.22322	0	50.653	0
TCONS_00026386	109.172	12.5593	0	105.979	0	0
TCONS_00026414	0.684242	2.40267	3.30567	8.06182	12.5116	19.5085
TCONS_00026419	0.371128	0.352876	10.9914	1.03452	0	0
TCONS_00026558	4.80204	1.85458	55.8399	0	0	0
TCONS_00026581	0.165231	0.161537	2.32179	0.794785	0	0.414896
TCONS_00026590	0	1.35793	0.0640071	0.423783	0.454784	0.348027
TCONS_00026630	0	0	2.19544	0	0.143866	0
TCONS_00026723	14.5034	0	0	0	0	0
TCONS_00026729	0	1.12807	4.48545	0	0	0
TCONS_00026795	8.77388	1.54992	0.794622	0	0	0
TCONS_00026845	0	0.379827	0.272811	1.12341	0.75936	0
TCONS_00026849	12.9719	4.52141	9.93501	0	0.63085	2.50617
TCONS_00026856	15.1801	32.6962	6.44932	0.805235	0	0
TCONS_00026864	0	0.505725	7.95334	0	0	5.75783
TCONS_00026866	8.88431	222.04	23.4095	7.54792	5.86515	10.3438
TCONS_00026908	13.7503	1.06194	0.763985	1.44073	0	1.38501
TCONS_00026961	108.283	236.369	103.985	219.37	275.268	330.606
TCONS_00026998	0.874995	0	3.28358	0	0	0
TCONS_00027000	0	0	0	0	6.64375	0.850315
TCONS_00027037	0	0	0.97587	0	0	6.304
TCONS_00027050	2.99291	1.54536	0	0.429412	0	0.893069
TCONS_00027082	0	0.381183	1.02119	0	0	3.142
TCONS_00027142	1.03754	0.637898	2.36278	0	0.261293	0
TCONS_00027223	26.7847	0	11.7784	1.3355	12.4608	4.74196
TCONS_00027254	0	0	0	0	354.672	0
TCONS_00027279	0	0.122595	0.0969285	0	2.51649	1.35942
TCONS_00027299	0	0	0	1.88279	0	2.65132
TCONS_00027311	0	0	0	2.63738	0	0.135819
TCONS_00027364	6.46152	0.716555	0	0	0	0
TCONS_00027410	0	0.153047	0.453508	2.57937	0	3.94702
TCONS_00027435	0	0.597065	1.34192	0.407585	0	0.61595
TCONS_00027485	0	0.139653	0.0970405	1.96287	0.308114	0.220262
TCONS_00027491	48.8007	1.82449	0	14.6575	0	1.12349
TCONS_00027492	1.26216	0.479343	0.543625	3.26509	0	12.7644
TCONS_00027502	0	0.394896	2.01341	0	0	2.23971
TCONS_00027555	199.041	68.8181	87.5682	124.992	120.448	98.0068
TCONS_00027569	0	0	0	1.28818	4.14292	7.75468
TCONS_00027667	0	7.24958	0	0	0	0
TCONS_00027720	0	2.97159	0	0.284708	0.910065	0
TCONS_00027768	0	0	0	360.425	21.1236	25.6748
TCONS_00027769	2.69273	6.23146	26.3833	3.81616	42.0836	15.9263
TCONS_00027834	0	0	2.67577	0	0	0
TCONS_00027926	0.969845	5.39566	0	0	0	0
TCONS_00028066	1.26951	2.31285	10.3605	5.25581	5.10966	37.7747
TCONS_00028111	5.18948	1.93643	3.08367	0.593414	0	4.08839e-06
TCONS_00028235	0	0	0	0	0	20.5832
TCONS_00028256	0	0	0	0.0955105	5.64663	0
TCONS_00028314	0	0	24.3371	0	0	0
TCONS_00028329	0	0	4.44858	0	0	0
TCONS_00028417	0	0	0	0.608955	8.61634	0
TCONS_00028422	4.94704	11.2679	1.76439	0	0	0
TCONS_00028424	0	0	0	0	242.168	0
TCONS_00028507	0	5.94185	0	0	0	0
TCONS_00028601	6.6427	3.98777	4.09651	0	0	0
TCONS_00028643	0	1.85306	0	0.60672	0	2.0963
TCONS_00028650	0	0.764535	7.57787	5.07565	0	3.83227
TCONS_00028672	70.7395	2.41897	0	0	0	0
TCONS_00028714	1.74572	0.63963	2.78331	3.57733	0	0.664581
TCONS_00028720	2.31089	2.20924	3.96905	1.9263	0	44.5669
TCONS_00028722	0.369329	0.161471	3.52757	0	1.46779	2.31499
TCONS_00028723	14.2587	6.44336	2.306	0.95345	0	0
TCONS_00028728	0	0	0	0	35.8115	0
TCONS_00028802	0	0	0	0	28.4822	0
TCONS_00028805	97.9788	952.066	74.6565	67.9597	114.291	63.3245
TCONS_00028866	23.3075	5.766	94.9498	0	0	0
TCONS_00028993	0	0	0	0	446.946	0
TCONS_00029063	0.06274	0.941008	0	0	5.03132	0.0537955
TCONS_00029082	0	0.209762	3.94714	0	0	0
TCONS_00029094	3.82749	1.49585	3.88047	1.15487	0	0
TCONS_00029159	0	3.5123	9.9425	3.4134	0	1.30741
TCONS_00029223	0	0	0	1.68026	2.66684	3.01627
TCONS_00029224	0	0	0	4.85862	4.25351	5.26412
TCONS_00029274	2.2045	0	3.74254	0	0	0
TCONS_00029286	0	0.066182	0.959135	0	0	0
TCONS_00029288	0.636431	4.6635	4.80797	0	0.672925	0
TCONS_00029297	4.88273	435.654	35.0346	6.34086	9.87476	13.4426
TCONS_00029350	0	0	0	0	0	17.2419
TCONS_00029351	6.55157	9.62722	5.2242	0	0	0
TCONS_00029352	0	0	0	0	38.0528	0
TCONS_00029367	2.05661	3.56991	9.81607	1.37153	2.81412	2.42626
TCONS_00029377	0	0.318057	0.69514	0	5.49477	1.78001
TCONS_00029378	15.4524	2.40222	0	3.27164	0	5.97066
TCONS_00029393	150.058	313.683	462.139	161.477	483.713	391.396
TCONS_00029408	0	0	0	2.9006	1.98656	1.51096
TCONS_00029419	0	12.413	24.192	3.99545	14.3645	5.67783
TCONS_00029425	123.724	0	118.811	0	0	0
TCONS_00029435	0	0.870676	1.76983	0.263114	0	4.28725
TCONS_00029441	0	0	35.8046	0	0	1.59756
TCONS_00029445	0.348355	0	0	0.63075	0	5.2926
TCONS_00029446	0	0	8.30114	0	0	0
TCONS_00029475	0	0	0	0	5.36757	4.825
TCONS_00029482	0	0	0	2.64072	1.16187	1.40404
TCONS_00029526	15.9988	6.7991	8.00877	0	0	0
TCONS_00029539	0	0	0.226681	2.41364	0.322908	0.85317
TCONS_00029544	0	0.263085	0.292575	0.638025	8.47329	1.53975
TCONS_00029553	0	2.71979e-05	0.340311	1.01044	2.22014	0.264095
TCONS_00029557	0	1.79244	3.50195	0	0.872155	2.74247
TCONS_00029585	2.56233	0.522745	3.93558	0.591525	0	0
TCONS_00029602	0	0	2.95478	0	0	0
TCONS_00029610	0	0	0	0	74.0925	0
TCONS_00029644	25.6043	1.45042	26.5444	0	0	2.77733
TCONS_00029709	1.01136	1.91701	2.57732	0	0	0.460855
TCONS_00029719	34.6112	0	0	0	0	0
TCONS_00029722	0	0	0	0	4.8427	0
TCONS_00029723	0	0	0	0	1.52351	0.158926
TCONS_00029753	0	0	0	0	166.97	0
TCONS_00029782	0	0	0	0	13.3072	0
TCONS_00029783	0	0.359308	0.165331	0	1.49199	0.689566
TCONS_00029784	0	0	0	0.255378	0.630825	6.54753
TCONS_00029790	8.63188	1.28359	11.9818	1.76319	0	0
TCONS_00029802	0	0	0	0	4.43351	0
TCONS_00029803	0	0	0	33.584	64.8812	62.8522
TCONS_00029841	0	0.826237	0.349231	0	0	7.69835
TCONS_00029869	1.27605	0.205147	0	0	0	0
TCONS_00029874	1.73753	0	0	0.429754	0.282253	1.00544
TCONS_00029949	0	0	67.5172	0	0	0
TCONS_00029950	0	0.337321	1.69221	0	0.149471	0.111648
TCONS_00029951	0	1.57663	2.75401	0.375881	0.30441	0.331803
TCONS_00029952	0	0.497582	5.38564	2.09321	0	1.88824
TCONS_00029953	0	1.87568	6.09121	0.623443	2.18155	1.27336
TCONS_00030010	0.647245	0	4.45818	0.305172	0.366639	3.59299
TCONS_00030024	0.60306	0.81244	1.51829	2.91008	0	2.92794
TCONS_00030044	0	0	0	0	0	13.3136
TCONS_00030081	0	0	0.28961	2.20882	0	1.79277
TCONS_00030083	0	0.26275	2.8463	0.617785	0.120788	1.04801
TCONS_00030111	37.8781	24.0098	2.88733	11.1591	0	22.5278
TCONS_00030112	69.8669	291.933	73.9795	57.6961	0	46.1208
TCONS_00030146	0	0	0	0.81693	1.49293	5.67272
TCONS_00030171	0	0	0	0.766294	1.98626	1.48688
TCONS_00030267	0	0	0	0	2.29352	0
TCONS_00030300	0	0.333572	1.82661	0	0.425289	1.21792
TCONS_00030475	0	0	0	0	11.0204	0
TCONS_00030487	0.375584	1.26396	0.441414	0	0	0
TCONS_00030490	0	3.05075	0	0	9.51275	0
TCONS_00030491	0	0.972855	7.77971	0	0	0
TCONS_00030555	0	0	0	4.62277e-08	0.383072	4.04537
TCONS_00030556	0	0	0	2.11472	0.000545835	0.0012247
TCONS_00030557	0	0	0	2.39043	1.47136	1.63098
TCONS_00030578	15.9793	6.94525	18.3945	0	17.3726	9.42525
TCONS_00030634	0.209337	0.372519	0.893783	0	0.19862	0
TCONS_00030656	20.3749	23.9062	15.1624	7.14062	0	0.875426
TCONS_00030657	4.80514	4.67047	4.69958	0.35289	0	0.41824
TCONS_00030658	8.6836	6.14982	8.28651	0.247396	0	0.00396608
TCONS_00030670	0.110857	0	1.84839	0.113141	0	0
TCONS_00030780	0	0.879635	3.55908	0	0	3.26404
TCONS_00030796	0	0	0	372.498	0	0
TCONS_00030842	0	0	0	0	262.154	0
TCONS_00030850	0	0	0	0.0703835	0.081698	0.734865
TCONS_00030877	0	1.94724	0.305148	0	0	0.270308
TCONS_00030884	10.504	0	0	0	0	0
TCONS_00030890	96.3234	101.91	323.562	125.544	229.324	295.817
TCONS_00030919	602.361	13.9464	15.718	0	0	0
TCONS_00030986	2.98131	0.423356	4.97149	0	0	0
TCONS_00031021	1.5512	0.4353	0.944563	0.0558935	0	0
TCONS_00031057	0	24.2349	14.0692	0	283.207	0
TCONS_00031058	4.21399	1.32758	8.31386	0	0	0
TCONS_00031061	0	1.60338	0.190218	0.79542	0.119198	0.087362
TCONS_00031063	0	2.52454	1.57858	0.257713	0.379434	1.7796
TCONS_00031064	0	0.61557	0.34794	0.286524	1.39891	1.08105
TCONS_00031065	0	1.23776	0.508443	0.21702	0.50997	0.186544
TCONS_00031069	1244.7	4803.6	6618.11	899.303	2271.78	1188.84
TCONS_00031073	13.1348	0	9.21971	2.64925	26.1939	0.764755
TCONS_00031082	0	0	0	0	0	117.526
TCONS_00031095	0	0	7.02252	0	0	0
TCONS_00031097	0	0	0	0	177.272	0
TCONS_00031100	0	1.97754	0	0.326053	0.962635	0.384748
TCONS_00031116	0.320192	0.656645	5.68781	0.55296	0	0
TCONS_00031120	0	0.7497	0	0	48.0798	0
TCONS_00031130	10.9573	0	1.01205	0	0	0
TCONS_00031176	1.54247	4.67619	5.96908	0	1.27659	3.059
TCONS_00031212	0.583105	0	0.778415	0	1.01121	0
TCONS_00031236	0	0	0	2.36744	1.36048	1.81656
TCONS_00031257	70.073	1.19531	0	0	0	0
TCONS_00031347	558.846	209.794	823.474	77.754	0	172.592
TCONS_00031357	0	0	0	0	0	3.26305
TCONS_00031429	1.80987	0.28983	13.9292	0	0	0
TCONS_00031442	0.858895	3.63148	1.59499	0.886075	0	0.620542
TCONS_00031477	0	0	0	0.999535	0	5.43162
TCONS_00031536	0	0	7.17805	0	0	0
TCONS_00031542	0.0317538	0	0	3.04347	0.596605	0.997845
TCONS_00031543	0	0	0	1.04056	0.342544	0.195754
TCONS_00031594	0	0	0	9.76335	190.935	0
TCONS_00031621	22.3487	3.19981	0	1.18371	1.26628	0
TCONS_00031647	38.2185	0	0	0	0	0
TCONS_00031677	0.523284	0.475373	0.244826	1.18919	7.52344	1.87616
TCONS_00031733	72.5583	4.20979	18.3957	0	0	0
TCONS_00031747	330.418	76.0663	269.434	0	0	0
TCONS_00032017	6.1251	1.3111	2.80617	0	40.6151	0
TCONS_00032026	0	0	0	6.29385	0	0.915955
TCONS_00032034	1.96038e-05	0.75305	1.80849	0.45638	0	2.59565e-06
TCONS_00032035	7.59955	1.73629	0.325927	1.96938	0.83276	0
TCONS_00032045	5.19822	0	3.12909	11.5521	1.20538	2.0059
TCONS_00032096	72.3713	203.807	181.105	141.704	163.642	114.851
TCONS_00032222	3.81829	0	1.04786	0	0	0
TCONS_00032244	0	0	0.418718	0.901005	8.08892	1.59372
TCONS_00032325	1.44872	0.757888	2.26086	0	0	0
TCONS_00032367	0	0	0	0.88263	5.24178	4.1464
TCONS_00032450	176.635	0	0	6.0839	0	0
TCONS_00032483	3.81826	1.64029	12.322	3.17102	1.88842	5.31109
TCONS_00032484	0	0	3.25296	0	0	1.12345
TCONS_00032524	0.255884	1.83921	0	8.00905	3.53525	9.82272
TCONS_00032538	0	3.81043	0.654985	0.272135	8.98629	0.374856
TCONS_00032539	0	3.38843	0.061793	0	1.9953	0.0565125
TCONS_00032635	1.26716	1.6089	8.14152	0.683607	15.6921	4.00183
TCONS_00032637	0	0	0	0	214.555	0
TCONS_00032704	0.889685	0	0	3.81694	0.132694	1.15287
TCONS_00032764	21.3724	1.34064	0	0	0	0
TCONS_00032779	0	0.308256	6.21021	0.91853	0	0
TCONS_00032906	0	0	0	0	299.19	0
TCONS_00032924	1.20985	0	7.08532	0	0	0
TCONS_00032937	7.18025	0.619465	3.95425	0	0	0
TCONS_00032953	15.781	0	16.5191	29.4976	45.3495	39.3229
TCONS_00033023	0	0	0	0	2.52562	49.7569
TCONS_00033031	6.66955	13.2334	20.5312	0	0	0
TCONS_00033036	1.64158	64.0203	8.27722	1.67213	1.42221	4.56555
TCONS_00033056	46.2308	0	0	0	0	0
TCONS_00033068	0	0.503823	0.920915	0.097594	0	1.22746
TCONS_00033100	0	6.37663	11.6971	1.39761	0.894605	0
TCONS_00033113	0	0	0	0	4.36487	0
TCONS_00033126	9.68051	8.83713	0.114395	2.60649	2.96665	0
TCONS_00033228	0.217739	0.059985	1.5651	0.168695	0	0.190059
TCONS_00033323	0	0	0	0	27.7278	0
TCONS_00033363	0.742202	0	3.4065	0.467279	0	0.170318
TCONS_00033364	0	47.6455	2.53192	0	14.7783	0
TCONS_00033366	0	0	0	1.56247	0.65212	0
TCONS_00033471	0	0	0	0	0	5.45862
TCONS_00033478	0	0	0	5.56328	0	0
TCONS_00033486	0	0	0	0.186298	6.32985e-06	1.45456
TCONS_00033509	4.76172	1.86138	3.985	0	0	0.101496
TCONS_00033534	1.78699	1.08922	2.19652	0.0711165	0	0.58058
TCONS_00033538	0	0	0	159.029	36.6713	42.2023
TCONS_00033557	4.15226	1.62534	3.69847	16.5383	0	9.81016
TCONS_00033590	0	0	0	21.541	20.5027	48.1667
TCONS_00033591	0	0	0	3.55578	3.2584	2.93888
TCONS_00033644	0	3.13824	0.779748	0.206349	1.46772	1.70955
TCONS_00033675	184.088	34.4975	0	0	0	0
TCONS_00033726	0	0.60969	0	0	22.772	4.35774
TCONS_00033754	2.16816	0.69912	1.18722	0.100695	0	0.71399
TCONS_00033788	0	0	0	0	0	47.3982
TCONS_00033852	0.258775	4.14499	0.053806	1.03884	0	0.0487906
TCONS_00033896	0	0	0	1.77036	0.50242	0
TCONS_00033930	0.799615	0.265887	1.61882	0	0	0
TCONS_00033934	0	6.05	6.4659	0	0	0
TCONS_00033941	0	0.177772	1.81091	0	0	0
TCONS_00033952	0	0	0.5697	7.34552	0	0
TCONS_00033985	0	1.65224	7.1403	0.515135	1.18517	2.07036
TCONS_00034000	43.1692	5.9237	12.6663	5.3753	0	0
TCONS_00034088	14.1031	9.65933	27.0311	16.1948	27.3424	17.5579
TCONS_00034100	16.7084	0.52848	10.1735	0	0	0
TCONS_00034145	7.44838	0.50967	0	0.536895	0	2.38869
TCONS_00034208	0	0	0	0	0	16.1457
TCONS_00034214	0	0.092494	1.08436	0	0	0
TCONS_00034222	0	1.91297	0.681965	0.340803	7.04765	0
TCONS_00034232	0	0	0	0	0	52.251
TCONS_00034307	0	2.43391	0	0	0	0
TCONS_00034368	1.43694	1.36312	5.38327	0	0	0
TCONS_00034396	0	0	3.53855	0	0	0
TCONS_00034412	0	0	0	0	6.07346	1.19288
TCONS_00034466	6.70205	1.10847	2.69685	0.97294	0	16.9628
TCONS_00034467	2.41861	1.9026	5.84908	0.130608	0	11.5509
TCONS_00034485	8.8074	11.1812	37.5194	0	0	32.6561
TCONS_00034523	2.26377	4.91412	0	3.36139	1.90556	0
TCONS_00034535	0	0	0	0	0	9.71885
TCONS_00034537	0.938225	8.69278	1.69717	0	0	0
TCONS_00034589	0	0	0	0.699165	0	6.87407
TCONS_00034697	4.69088	0.242944	0.170155	0.186025	0	1.48062
TCONS_00034812	0	1.02637	6.25863	0	11.6331	2.02018
TCONS_00034817	354.006	2074.89	861.12	1347.51	1098.01	1555.91
TCONS_00034838	0.368957	0.458009	2.39269	0	0	1.12305
TCONS_00034856	0	0	0.276404	0	3.11158	1.65363
TCONS_00034935	0	0	0	1.82781	0.287691	1.56275
TCONS_00035112	3.1085	2.40757	5.08221	0	0	0
TCONS_00035143	0.458056	0	2.54302	0.939085	1.52833	0.543489
TCONS_00035165	0	0	0	0	0.930265	1.59526
TCONS_00035371	28.0196	0	0	0	0	0
TCONS_00035438	0	0	0	1.61728	0	3.23649
TCONS_00035440	0	0	0	1.99292	0	0.441693
TCONS_00035447	0.67318	0.244955	0.821465	0.206446	0	5.54332
TCONS_00035499	1532.77	769.398	1515	2014.15	3260.02	1518.37
TCONS_00035656	12.186	3.71322	33.271	7.93649	4.01805	10.1421
TCONS_00035847	35.4109	48.464	237.81	0	0	53.5165
TCONS_00035891	14.902	2.40731	6.19045	2.56579	0	4.24019
TCONS_00036099	0	0	0	1.1981	6.15101	6.6657
TCONS_00036100	0	0.770805	2.99247	16.6157	0	0
TCONS_00036147	21.7875	17.4285	72.7536	0	0	218.599
TCONS_00036151	126.671	0.99253	0	37.1713	0	8.0159
TCONS_00036181	0	2.1069	0	4.91498	61.5365	0
TCONS_00036202	1.82428	2.35661	1.35621	0	0.307664	0
TCONS_00036229	0.474581	8.42497	0	0	0.520535	0.375092
TCONS_00036254	0	2.25071	0.755601	0	0	0
TCONS_00036272	53.394	0	0	0	0	0
TCONS_00036301	0.978108	0.269353	0.240536	0	1.37221	1.27687
TCONS_00036378	0.60959	2.92173	0	0.393419	0.243957	5.07128
TCONS_00036389	3.12929	0.917594	0.452963	0	0	0
TCONS_00036395	9.68844	0.57029	0	0	0	0
TCONS_00036517	2.7951	2.00019	1.86311	0.346351	0	0.395176
TCONS_00036519	0	1.81435	0	4.69423	0.23622	1.3529
TCONS_00036552	0	0	0.045561	2.44416	3.31882	1.50157
TCONS_00036566	0	0.492492	0	2.17265	0.87366	0
TCONS_00036567	7.34975	100.398	74.835	1459.19	2795.22	481.233
TCONS_00036598	515.775	28.0629	207.536	0	0	0
TCONS_00036608	0	4.78595	0	0	0	0
TCONS_00036631	0.278936	1.09578	0	2.71924	0.80865	1.25149
TCONS_00036638	0	6.38615	1.20743	9.67844	3.1885	0
TCONS_00036652	0.410253	0.290863	2.92082	0	0.180034	0.1282
TCONS_00036671	163.214	2.08015	0	0	0	0
TCONS_00036703	46.2223	23.0922	15.9522	14.2558	0	1.60052
TCONS_00036704	0	0	39.7353	50.0221	89.7261	0
TCONS_00036707	0.719067	0.119873	1.0549	0	0.577056	0.448523
TCONS_00036708	6.84175	0.85074	4.82143	0.450501	0	0
TCONS_00036764	0	0	0	8.31701	6.44833	6.39142
TCONS_00036772	225.971	0	0	0	16.8081	0
TCONS_00036785	0.524845	0.68934	4.88649	0	0	0
TCONS_00036804	0.661262	0	3.12937	1.75497	0.59945	1.54664
TCONS_00036892	0	0	0	0.645373	0.65136	1.83246
TCONS_00036927	0	0	0	0	17.6588	4.7759
TCONS_00036962	32.355	3.14812	0	0	0	0
TCONS_00036964	0	0	2.42272	0	0	46.1887
TCONS_00036982	2.3182	3.74301	1.55209	0	0.303063	0
TCONS_00037008	0.308426	0.56864	0	0.313308	8.05462	0.273952
TCONS_00037009	1.45507	0	0.431467	6.06115	2.19843	0
TCONS_00037025	2.42895	0	38.6631	0	2.91914	20.9243
TCONS_00037027	12.7343	4.0702	9.09554	23.4108	8.21484	10.7944
TCONS_00037284	1.13129	0	1.95829	0	1.26206	7.78436
TCONS_00037330	0	0	0	25.4873	0	2.40748
TCONS_00037366	0	0	0	0	0	81.8716
TCONS_00037420	0	0	0	0	18.9915	0
TCONS_00037500	0	4.34868	0.312454	0	0	0
TCONS_00037510	0	0	0	0	0	39.6972
TCONS_00037583	0.113942	0.413491	1.46498	0	0.131853	0.190001
TCONS_00037620	33.6553	279.605	93.786	44.5179	70.3948	37.6073
TCONS_00037656	18.8233	34.1753	28.9882	8.2618	43.5974	23.3363
TCONS_00037692	0.741405	2.70705	7.04	0	5.82825	0
TCONS_00037698	2.20715	0.678438	2.20455	0	1.07815	6.56013
TCONS_00037700	0	0	0	1.90478	51.8885	17.5635
TCONS_00037713	23.9815	0	0	0	0	15.5091
TCONS_00037787	44.0328	26.2838	8.5506	0	0	0.230889
TCONS_00037858	0	3.61558	0.76288	62.1401	46.2633	21.9687
TCONS_00037973	7.56088	1.97071	2.2685	0	1.17196	4.10337
TCONS_00038007	1.37441	5.2415	4.95499	20.6257	6.7217	0
TCONS_00038045	0	0	0	1.91356	0	2.80951
TCONS_00038046	0	0.347766	1.20219	0	0	0
TCONS_00038058	320.147	11.1114	14.0427	0	11.0305	0
TCONS_00038081	323.03	139.645	391.47	293.204	261.364	140.634
TCONS_00038087	0	3.92541	0.763811	6.15435	0	0.705435
TCONS_00038148	29.8645	0	0	2.7679	0	0
TCONS_00038155	7.9303	0.484299	0	0	0	0
TCONS_00038200	0	0.5644	0	8.1439	0	0
TCONS_00038231	9.85125	0	0	0	0	0
TCONS_00038254	0	0	0	1.09648	0	3.53507
TCONS_00038272	0	0.177003	1.81786	0	0	0
TCONS_00038275	7.93614	73.1763	3.78687	1.28224e-06	0.0010032	6.32279e-05
TCONS_00038277	3.85449e-09	2.99794e-08	1.89879e-05	9.23711	248.471	19.4973
TCONS_00038291	0	0.585785	10.264	0	0	6.63271
TCONS_00038308	110.687	9.24842	13.5867	39.7537	18.8151	38.4359
TCONS_00038327	0	0	0	0	0	11.4921
TCONS_00038333	2.20254	0.252074	1.7043	0	0.581396	0.86581
TCONS_00038343	0.851665	0.685885	2.12261	0.649265	0.913315	0
TCONS_00038345	0	0.405126	1.14776	1.62911	0	1.27327
TCONS_00038365	0	0	0	0.271215	4.10772	0.81841
TCONS_00038377	15.0878	1.30171	13.7446	0	0	0
TCONS_00038384	0	0.5095	0	0	0.52122	9.88951
TCONS_00038389	0.7072	0.242292	0.87942	0	0	0
TCONS_00038393	0	4.83136	5.8382	1.51335	0.935835	7.65393
TCONS_00038395	0	0	0	0.74606	40.1133	8.4098
TCONS_00038403	0	0	0	1.57018	2.08784	3.44651
TCONS_00038435	0	5.4723	76.6255	0	0	3.48903
TCONS_00038436	0	0	0	4.39215	0.71224	1.01878
TCONS_00038439	0	0.747817	0.51342	1.5735	4.07211	0.153639
TCONS_00038448	3.26586	0.813185	0.119712	0	0.87843	1.62091
TCONS_00038455	0	1.20108	2.06309	7.63395	16.5543	8.2615
TCONS_00038466	0	2.23517	0	0	2.1476	33.5026
TCONS_00038470	0.743618	0.861182	4.8555	0.146548	0.630331	0.706709
TCONS_00038508	0.139199	0	0	0.477609	1.3846	2.94916
TCONS_00038510	0	1.95476	2.03105	0	0	3.02571
TCONS_00038517	8.60176	0	0.264779	0.816735	0	0
TCONS_00038581	2.46185	0.798986	0.292034	0	0	0
TCONS_00038612	0	1.23858	4.65892	0	0	47.0143
TCONS_00038668	0	0	0	1.56202	2.29657	0
TCONS_00038712	0	1.42616	0	4.48692	1.45901	4.91892
TCONS_00038813	0	0.296171	0.179398	0.93593	0	7.87153
TCONS_00038872	0	0.393448	3.35526	0.979105	2.05027	4.49216
TCONS_00038898	0	1.17435	0	0	10.5935	0
TCONS_00038917	2.6336	0.240962	0	0.353075	0.436045	0
TCONS_00038969	0	0	0	0.42229	1.44981	1.34907
TCONS_00039046	39.1752	0	0	0	0	0
TCONS_00039051	0	0	7.69267	0	0	0
TCONS_00039062	16.0869	7.60788	13.1805	4.04012	3.99275	4.99773
TCONS_00039089	0	0	0	0.466626	25.6033	5.87265
TCONS_00039346	0	0	34.5259	0	0	0
TCONS_00039432	0.0810125	0	0	34.5466	27.0292	81.7191
TCONS_00039438	2.70807	0.190781	1.57692	0.180724	0	0.160502
TCONS_00039466	0	0	3.12281	0	0	34.1901
TCONS_00039468	0	0	0	0	0	239.288
TCONS_00039492	0.52463	0.147245	1.07634	8.42828e-06	0	3.30683
TCONS_00039521	95.309	0	0	0	0	0
TCONS_00039567	0	0	0	0	39.0588	0
TCONS_00039586	17.4656	0	14.8903	0	14.4098	67.2823
TCONS_00039608	153.513	82.8767	229.507	94.2732	247.15	231.91
TCONS_00039646	0	0.139099	2.59803	0.204882	0	0.265111
TCONS_00039657	18.1491	5.54893	24.9839	6.77855	0	0
TCONS_00039695	1.05857	45.7135	18.5814	0.128415	2.90868	6.07282
TCONS_00039733	304.976	0	0	0	0	0
TCONS_00039800	5.71345	0	2.11444	3.15887	0	0
TCONS_00039802	48.3669	0	0	0	0	0
TCONS_00039905	0	1.40369	0	0.653388	2.30394	3.84285
TCONS_00039937	0	0	0	0	105.225	0
TCONS_00039944	0	0	0	0	37.0684	0
TCONS_00039965	0	0	0	0	15.2012	58.1694
TCONS_00040010	0.314318	6.34071	2.04584	0.60355	1.46282	0
TCONS_00040019	0	2.29794	1.88827	0	6.15548	2.75678
TCONS_00040115	137.954	17.2337	288.898	49.6577	0	127.469
TCONS_00040263	0	0	4.09642	0	0	49.6614
TCONS_00040404	0.262145	0.53121	4.9956	0.266778	0	0.848836
TCONS_00040469	13.0606	14.5399	8.7866	1.02744	1.45189	1.00776
TCONS_00040471	0	0	0	0.609295	0	3.23084
TCONS_00040507	0.131401	1.06993	1.69636	0	0.0774975	0.81675
TCONS_00040554	0	1.28051	2.09336	0.42384	0	1.65559
TCONS_00040615	0	0	0	0	22.5547	0
TCONS_00040641	0	0	0	0.449869	0	7.4102
TCONS_00040649	27.5127	0	47.9266	2.77405	8.3011	80.0276
TCONS_00040650	0	2.76876	28.2863	1.07299	3.94345	14.2183
TCONS_00040654	1.40795	2.00813	2.21724	0.478555	0	1.52026
TCONS_00040774	0	0	0	4.51914	3.08423	0.606766
TCONS_00040834	0.13597	0	2.14614	0	0	0
TCONS_00040837	0	0	35.4111	0	0	0
TCONS_00040865	0	0	0	0.798447	0	2.30543
TCONS_00040889	47.7121	0	0	0	0	0
TCONS_00040910	1.31571	0	3.13727	0.354305	5.21522	7.08012
TCONS_00040918	2.63021	0.197908	0	0.85794	0	2.63096
TCONS_00040947	30.3277	0	0	0	0	0
TCONS_00041034	0.703663	3.0205	5.90147	0	0	0
TCONS_00041050	0	2.16273	3.51597	0	90.6788	28.3377
TCONS_00041052	0.532477	0.428766	10.2431	1.69384	0.418792	2.69081
TCONS_00041092	0	0	0	3.60476	0.60327	0.890663
TCONS_00041126	3.90119	0	0.15699	0	0	0
TCONS_00041146	14.2967	3.15834	35.4477	5.70145	0	0
TCONS_00041151	0	0	0	5.22101	0.65612	3.003
TCONS_00041193	0	1.2515	12.2426	0	0	0
TCONS_00041198	0	21.6321	0	125.737	1067.51	161.929
TCONS_00041212	0	0.235917	3.87315	0.265553	0	4.54018
TCONS_00041220	0.370181	1.15165	0.62498	0.17652	0	0
TCONS_00041256	22.5206	0	0	0	0	3.36894
TCONS_00041263	0	0	0	0	45.1723	0
TCONS_00041264	0	0	0	0	10.353	0
TCONS_00041265	0	0	0	0	31.5536	0
TCONS_00041272	0	0	0	5.63411	3.71224	7.36612
TCONS_00041274	2.47886	0.282806	0.801935	0	0	0
TCONS_00041277	19.8519	0	0	0	0	0
TCONS_00041292	63.8425	0	0	0	0	0
TCONS_00041337	3.46692	2.29385	3.44753	0.126799	2.77243	0
TCONS_00041343	5.3657	24.7538	11.4173	16.6071	0	0
TCONS_00041360	0	0	0	0.81999	0.078512	0.6969
TCONS_00041402	0	0	1.22489	0	0.448485	0
TCONS_00041403	17.2816	0	0	0	0	0
TCONS_00041410	0	0.481756	1.44036	0	0.97507	0
TCONS_00041411	4.24704	0.252043	0.553205	0	0	0.330423
TCONS_00041416	1.24769	23.2569	16.6306	2.45396	8.56001	18.4002
TCONS_00041425	9.75185	0	0	0	346.745	0
TCONS_00041427	0	0	0	2.10947	0.89402	1.83926
TCONS_00041450	19.3494	32.6998	17.3947	14.3123	43.5668	20.9736
TCONS_00041451	9.70817	8.6725	20.517	0	0	1.62452
TCONS_00041516	0	0	0	0	102.283	0
TCONS_00041540	23.2095	0	19.006	0	4.34072	0
TCONS_00041577	0	2.41267	0	24.7607	11.3361	13.7602
TCONS_00041580	0	7.41431	2.54786	1.26606	1.18379	7.40189
TCONS_00041582	0	1.10668	2.35925	0	0	0
TCONS_00041642	18.939	8.58695	0.53274	0	0	0
TCONS_00041681	0	0.0893185	0.0640185	0	0	1.1484
TCONS_00041685	0	0.341579	0.58279	0.153351	2.57803	0.13256
TCONS_00041686	0.0702	0.522638	0.146774	0	4.02191	0.273709
TCONS_00041689	0	0	0	0.634977	0.214326	2.5318
TCONS_00041692	0	0	0	4.06028	6.31164	4.92227
TCONS_00041700	0	0	0	0.720265	18.6727	4.54324
TCONS_00041701	1.41738	0.456876	10.2091	0	0	0
TCONS_00041704	0.323431	0.678493	11.0915	2.17035	1.37512	5.063
TCONS_00041713	2.42376	2.2874	11.5518	0	0.456746	6.66054
TCONS_00041742	0	0.298015	6.16057	0	0.264505	4.58114
TCONS_00041790	1.97823	1.66689	16.8662	0	0	0
TCONS_00041804	0	0	0	0	3.92792	0
TCONS_00041827	0.338055	0.644989	2.16006	0.260015	0	0.445384
TCONS_00041850	0	0	0	0	23.8041	0
TCONS_00041872	8.54012	1.40299	4.17535	0	0	0
TCONS_00041930	6.9498	0	0	0	0	0
TCONS_00041936	5.45293	4.34084	10.7798	0	0	0
TCONS_00042024	216.763	0	0	0	0	0
TCONS_00042029	1.65416	4.01351	2.11331	0	0	0.092494
TCONS_00042032	0	0	0	14.5316	0	5.3853
TCONS_00042043	0	0.494829	2.94916	0	0.439932	0
TCONS_00042086	0	0	0	0	2.09542	0
TCONS_00042090	8.6381	12.6858	77.0286	36.0515	25.5909	0
TCONS_00042125	0	2.07335	2.05646	0	76.97	0
TCONS_00042151	10.0502	1.98117	19.8342	0	0	0
TCONS_00042236	0	14.3322	9.6917	19.9918	54.6305	75.8921
TCONS_00042277	2.04319	4.63577	1.34969	0	0	0
TCONS_00042303	8.88805	0	0	0	0	0
TCONS_00042326	20.0578	0	0	0	0	0
TCONS_00042479	0	0	0	0	0	7.08402
TCONS_00042481	0	0	0	0	530.64	33.3302
TCONS_00042485	1.07401	0.592406	0	0.148811	0	2.28488
TCONS_00042510	1.2571	3.55884	0	0	0.846925	0.299111
TCONS_00042517	0	0	0	0	2.65591	0.50689
TCONS_00042518	0	0	0	0	1.32771	1.97119
TCONS_00042521	0	0	0	0	17.2987	0
TCONS_00042684	0	0	0	0	38.249	0
TCONS_00042742	0	0	0	1.84068	1.01326	0.0457581
TCONS_00042803	0.247357	2.37737	1.9242	0	0.712672	1.98326
TCONS_00042816	0	0	0	0	1.836	1.1341
TCONS_00042874	10.5117	25.9569	14.2652	5.17282	14.6054	4.4343
TCONS_00042912	0	0	0	0.128314	3.95515	3.34279
TCONS_00042948	0	0	0	3.30552	0	1.16237
TCONS_00043012	40.8896	3.63468	8.2568	1.23359	0	0.136622
TCONS_00043039	0	0	0	0	15.9139	0
TCONS_00043138	146.025	0	0	0	0	0
TCONS_00043171	0.489446	0	4.2154	7.02116	4.09343	1.06392
TCONS_00043212	0	0	3.04102	1.21635	0	0.177017
TCONS_00043269	0	0	0	0.480216	0	5.7919
TCONS_00043330	0	0	0	0.57321	13.0107	6.3775
TCONS_00043408	0	0	2.23706	0.576595	0.171234	2.03686
TCONS_00043468	0	1.96692	11.2487	0.431023	0	0
TCONS_00043768	1.7375	2.55852	18.1217	1.6533	0.95297	4.67352
TCONS_00043789	0	0	7.32923	0	19.4083	20.7591
TCONS_00043813	0.827925	3.33582	0.368205	0.0861295	0.411522	0
TCONS_00043824	0	0	0.937886	1.16553	5.73247	1.46635
TCONS_00043910	17.5	0	5.67508	14.7254	12.9213	2.33849
TCONS_00043934	0	0	72.9412	0	0	0
TCONS_00044023	0	0	0	0	0	43.6578
TCONS_00044058	0	6.08423	0	0.55897	0	0
TCONS_00044081	0	0.07687	0	4.22916	0.738451	2.27065
TCONS_00044108	0	0	0	4.16097	0.666525	7.51886
TCONS_00044129	0	0	0	0	66.77	0
TCONS_00044130	0	0	0	0	34.7652	0.99287
TCONS_00044153	0	0.330141	4.62047	0.66325	0	0
TCONS_00044208	73.2751	47.3175	5.35945	0	322.134	88.3675
TCONS_00044262	0	0	0	38.6556	21.2633	27.3758
TCONS_00044304	0	0	0	0	3.27877	0.896613
TCONS_00044336	0.000411502	3.0162	0.188079	0	0	0
TCONS_00044337	0.344076	1.21602	0.64975	0	0	0
TCONS_00044413	0.938815	0.194435	3.06262	0.374168	0	0.643935
TCONS_00044439	8.39764	0.408521	2.08323	8.47914	0	0
TCONS_00044449	0.989385	0	0	1.04238	0	1.82799
TCONS_00044460	0	0	0	0.186408	2.00897	1.17688
TCONS_00044483	5.03229	1.82497	8.40752	0.406503	0.50379	0
TCONS_00044522	154.208	0	0	47.0403	0	12.2617
TCONS_00044523	1884.86	5782.37	2567.84	951.38	296.052	390.584
TCONS_00044524	0	0.79098	1.46463	66.0117	93.5941	71.6293
TCONS_00044526	41.2274	419.942	34.1024	60.1224	41.0656	24.0167
TCONS_00044541	0	0	2.33605	0	0	0
TCONS_00044545	1.58912	0	0.52194	0.90423	0.416436	0.50796
TCONS_00044585	4.30209	1.98776	2.53761	0.570295	0	0
TCONS_00044633	0	0	0	0	100.24	28.6998
TCONS_00044643	74.9145	0	0	0	0	0
TCONS_00044681	0	0	2.38203	0	0	1.14949
TCONS_00044695	0	0	0	0	0	86.135
TCONS_00044721	0	4.97411	17.085	2.49099	0	0
TCONS_00044726	0	0	0	0	22.2148	0
TCONS_00044798	6.80665	0.85005	21.5164	4.99151	0	0
TCONS_00044821	0	0	0	0.116358	1.90248	0
TCONS_00044823	0	0	0	0	0	3.09353
TCONS_00044824	0	0	0	15.4157	16.3844	1.86846
TCONS_00044825	0	0	0	28.4666	0.50346	1.03286
TCONS_00044833	0.359119	6.02853	2.51862	0.826655	0.210192	0
TCONS_00044834	1.5547	0.771365	0.532065	0.477042	0	0
TCONS_00044835	0	0.872986	1.67589	1.21842	0.254624	0.088374
TCONS_00044837	0	0	0	0.83495	2.05066	2.37697
TCONS_00044838	0	0	0	5.21683e-06	2.68548	0.806693
TCONS_00044846	0	2.28444	1.12622	0	4.06451	0
TCONS_00044872	0	0	0	0	19.5492	0
TCONS_00044940	0	0	0	1.50992	0.967985	0.479129
TCONS_00044944	2.58248	21.9079	29.7231	3.47577	16.0849	10.4975
TCONS_00044969	0	0.300837	0	0	6.36375	3.74535
TCONS_00044978	45.4327	0	0	0	0	0
TCONS_00044996	0	0.807095	0	0	3.82081	0
TCONS_00045056	6.07643	2.83425	10.8412	0	0	0
TCONS_00045057	0.133981	2.64326	1.26482	0	2.25844	5.7629
TCONS_00045066	8.74115	0	0	0	0	6.1345
TCONS_00045094	80.061	0	0	0	0	0
TCONS_00045110	0	0	0	2.8461	7.05305	0.362017
TCONS_00045111	0	0	0	0	270.857	0
TCONS_00045112	0	0	0	0.149996	4.42443	2.38658
TCONS_00045169	7.27875	0	0.713395	0	0	0
TCONS_00045187	0	0.106155	0	0	1.15434	2.7747
TCONS_00045202	0	0	0	0	67.2065	0.765025
TCONS_00045241	0	1.82884	1.71914	18.8763	70.3005	3.20829
TCONS_00045255	2.1831	0.24008	3.57427	0	0	0
TCONS_00045312	267.933	10.7582	11.9453	0	0	93.5745
TCONS_00045329	4.62469	0.682895	16.2004	6.02297	0	11.7666
TCONS_00045340	0	0	0	0	42.252	0
TCONS_00045341	0	0.371042	0.11978	0.171735	1.50296	1.37037
TCONS_00045350	0	0	0	0	12.6276	0
TCONS_00045353	9.57376	32.989	6.04087	8.82244	21.4395	9.18332
TCONS_00045367	1.48609	2.23996	4.31896	7.28327	0	0
TCONS_00045393	5.7859	0.305506	0	0	0	0
TCONS_00045412	3.6862	80.0135	6.96385	3.13422	0	16.8109
TCONS_00045430	1.88116	0	0.370491	0	0	0.110032
TCONS_00045439	0	2.23965	0.136941	1.14506	0.2855	0.051749
TCONS_00045482	0	0	0	0	0	51.0495
TCONS_00045499	0	0	12.9904	0	0	0
TCONS_00045500	268.957	0	0	0	0	0
TCONS_00045506	25.498	1.65868	0	0	25.4705	0
TCONS_00045533	13.0815	0	0	0	0	0
TCONS_00045566	0	0	6.24988	0.7913	3.21928	0
TCONS_00045584	0	0	0	0	32.5784	0
TCONS_00045591	247.291	227.645	368.632	114.321	368.058	264.739
TCONS_00045648	3.32704	4.3515	4.58887	0.188255	0.198028	0
TCONS_00045746	0	0.57718	0.931785	0	6.35622	2.92664
TCONS_00045749	0	0	0	9.82321	2.83984	21.3014
TCONS_00045755	0	0	0	0	0	33.3385
TCONS_00045808	0.862375	0.333716	0	0	0.246333	3.47591
TCONS_00045812	0	0	0	0	0	12.2899
TCONS_00045816	0	0.75785	0	0	7.8209	0
TCONS_00045852	15.0497	2.00858	9.32481	0	0	0
TCONS_00045854	0.195221	0	2.81534	0	0	1.18427
TCONS_00045896	356.484	474.649	1483.41	327.842	9074.18	1202.69
TCONS_00045907	5.0227	0.291683	2.23768	0	0	0
TCONS_00045935	0	0	0	5.31154	5.06024	4.33019
TCONS_00046290	1.84384	1.33584	1.14182	0	0.929222	0.666646
TCONS_00046330	0.92834	0.451487	0.414821	0	0	0.302621
TCONS_00046334	0	0	172.686	0	0	0
TCONS_00046409	0	0	0	0	0.899125	7.64905
TCONS_00046495	1.46054	1.80174	2.76353	0	0	0
TCONS_00046524	0	0.40413	0	4.4824	0	0
TCONS_00046678	0	0	0	0	102.707	0
TCONS_00046773	22.4261	0	18.6799	0	0	0
TCONS_00046890	3.85278	3.31376	0.347493	0	0	0.152392
TCONS_00046909	0	0	0	0.769299	9.79107	8.02951
TCONS_00046910	0	0	0	0	415.575	72.329
TCONS_00047035	11.579	10.2233	8.84896	2.11578	4.33368	5.7493
TCONS_00047230	0	0	0	2.66338	0	1.62525
TCONS_00047235	0	0	12.7683	0	0	78.9615
TCONS_00047246	1.84321	2.97588	1.61816	0	0	4.31425e-06
TCONS_00047259	0	0	0.582135	0	3.69368	7.77772
TCONS_00047271	1536.26	749.802	279.438	420.625	72.3066	51.7247
TCONS_00047357	0	7.75493	0.402572	0.202379	3.93951	0
TCONS_00047373	0	4.94217	0	50.3257	0	5.28285
TCONS_00047411	10.0336	3.13252	10.9287	4.95108	14.1125	12.644
TCONS_00047412	0	0	0	0	14.3561	0
TCONS_00047532	0	0	0	1.55979	4.43746	4.73439
TCONS_00047666	0	0	0	0	0	8.36255
TCONS_00047673	47.4126	0	2.55509	0	0	0
TCONS_00047683	0	0	0	0	79.122	0
TCONS_00047699	2.15286	1.8577	14.7768	3.45961	0.84722	2.45754
TCONS_00047729	0	0	0	0	574.162	8.06745
TCONS_00047761	0	0	0	0.83203	0.336723	0.67031
TCONS_00047767	0	0	0	0	49.2756	0
TCONS_00047786	0	5.11935	0	0	0.256433	0
TCONS_00047804	0	0	0	28.3684	118.526	21.0533
TCONS_00047806	0	0	0	21.3674	103.54	17.6958
TCONS_00047807	2.14196	0	0	26.2875	211.292	27.7856
TCONS_00047808	0	0	0	47.8409	155.311	36.7399
TCONS_00047809	0	0	0	1.39757	7.3906	0.378803
TCONS_00047810	0	0	0	1.05213	6.6609	0.448925
TCONS_00047811	0	0	0	0.386715	1.17286	2.76224
TCONS_00047832	0	0	0	0	35.8121	0
TCONS_00047833	0	0	2.09999	0.275583	0	0
TCONS_00047868	0	0	0	0	14.0224	0.583835
TCONS_00047923	0	0	0	0	15.9253	0
TCONS_00048045	0	0	0	0	44.3096	0
TCONS_00048098	2.9095	0.188852	5.06128	0	0	0.54918
TCONS_00048150	0	0	16.0785	0	0	0
TCONS_00048243	0	0	0	18.8439	28.6156	1.46467
TCONS_00048350	0	0	0	63.1361	11.8657	91.1308
TCONS_00048391	0	0	56.225	0	0	0
TCONS_00048396	3.77061	0	4.80185	0	0	0.332653
TCONS_00048422	0	0	0.801036	0	6.02454	0
TCONS_00048462	1.32537	2.6992	4.76509	0	0	0.0654394
TCONS_00048463	1.22823	3.46876	5.28389	0	0	0.349364
TCONS_00048591	28.0078	0	0	0	0	0
TCONS_00048732	2.1021	1.8864	0.111656	0	0	0.293261
TCONS_00048761	29.185	26.7902	128.755	0	19.9319	0
TCONS_00048802	95.113	0	0	0	0	0
TCONS_00048964	0	0	40.5971	0	0	0
TCONS_00049007	72.8912	620.4	121.108	702.112	797.217	1006.6
TCONS_00049226	4.93968	5.10475	11.7647	4.17243	1.26432	10.3137
TCONS_00049266	0	36.2549	2.76187	0	0	13.3466
TCONS_00049308	0	0	0.15198	0	3.85177	1.94229
TCONS_00049313	0	1.69179	8.04395	0	0	0
TCONS_00049325	0	0	1.67592	0.739822	0.884315	0.849223
TCONS_00049347	0.146198	0.397357	2.18357	0	0	0
TCONS_00049354	0	0	0	0	0	4.11538
TCONS_00049359	1.11449	0.64034	18.2533	0	0	0
TCONS_00049375	1.05217	0	6.64277	0	0	0
TCONS_00049376	0.05081	0	3.10553	0	0	0
TCONS_00049416	0.310252	2.93904	0.81646	0	0	0
TCONS_00049536	2.37152	0.410112	0.340552	1.15385	0	0.808235
TCONS_00049564	0	0	0	0.251577	4.89783	0
TCONS_00049604	101.874	51.8777	106.261	0	0	0
TCONS_00049614	11.3815	0	0	0	0	0
TCONS_00049624	12.0134	1.63523	3.21225	0	0	0
TCONS_00049670	0	0	1.82774	0	0	0
TCONS_00049676	9.55499	1.80425	0	0	0	0
TCONS_00049746	12.2462	0.81008	0	0	0	0
TCONS_00049771	0	0	0	0	72.7425	0
TCONS_00049782	0	17.7406	0	0	6.38724	0
TCONS_00049801	3.8478	8.0175	27.0953	0	0	0
TCONS_00049808	0	0	0	6.52085	15.5252	26.0999
TCONS_00049854	0	0	6.43132	0	0	0
TCONS_00049871	0	0	0	0	0.750795	2.25146
TCONS_00049885	0	0	0	0	2.02477	8.66925
TCONS_00049896	0	0	0	0	370.139	0
TCONS_00049921	0.207801	25.2522	3.35807	1.52947	0.125363	2.40387
TCONS_00050049	0	0	1.00202	0	0.691405	5.04773
TCONS_00050168	0	0	0	11.6678	4.69415	6.00264
TCONS_00050180	141.072	0	0	0	0	0
TCONS_00050199	1.45222	1.03605	0.720581	0	0	1.52467
TCONS_00050254	0	0	0	0	0	4.31902
TCONS_00050286	301.301	1510.82	1302.07	1304.48	1833.39	1413.39
TCONS_00050295	0	0	0	2.73148	0	0.18136
TCONS_00050362	22.8352	2.0381	21.2137	1.28483	0.355228	1.41944
TCONS_00050479	5.80443	0.901865	2.86233	0	0	0
TCONS_00050496	216.548	3.80581	15.0658	0	0	0
TCONS_00050536	0	0.617836	3.45202	0	0.141608	1.04145
TCONS_00050615	38.7671	23.436	11.8567	8.62376	2.9305	2.91035
TCONS_00050617	127.302	0	0	12.7158	0	0
TCONS_00050637	11.2344	19.4232	27.494	0.681755	44.5292	23.217
TCONS_00050660	1.25026	0	1.42397	0	0	0
TCONS_00050727	0	0	0	0.73078	2.42182	3.30931
TCONS_00050792	0.911925	0	3.14741	0	0	0
TCONS_00050922	3.29099	3.05788	6.07519	0	0	0
TCONS_00050990	0	0	0.888608	0	0	0
TCONS_00051011	0	0.144288	0.122332	2.25108	0	1.6885
TCONS_00051013	0.981455	0.798679	1.05027	0	0	0
TCONS_00051018	2.96535	0.577027	2.60874	0	0	0.104564
TCONS_00051023	7.60482	43.2343	5.82624	0.15993	0.624741	0.197847
TCONS_00051038	0	0	37.8514	0	0	0
TCONS_00051062	27.843	0	0	0	0	0
TCONS_00051087	0	0	0	0	2.29722	0
TCONS_00051095	0.352735	1.83421	2.25322	0.828325	0	0
TCONS_00051113	0	0	0	0	2.26098	0
TCONS_00051114	0	0.227356	0.052874	0	2.04469	0.246596
TCONS_00051115	0	0	0	0	220.33	0
TCONS_00051121	12.4104	2.94829	3.0408	3.35569	4.02858	2.6287
TCONS_00051125	0	17.8227	101.232	0	0	0
TCONS_00051130	0	1.10758	0.642773	0.241633	0.0707235	0.313792
TCONS_00051171	29.1307	0	0.593805	0	0	0
TCONS_00051195	0	0	0	0	14.186	0
TCONS_00051196	0	0	0	0	12.1079	3.76333
TCONS_00051197	0	0	0	0	9.317	0
TCONS_00051199	0	0	15.5953	0	0	0
TCONS_00051204	7.26997	6.32597	21.1471	4.05755	5.36021	3.23558
TCONS_00051207	0	0	0	0	38.5662	0
TCONS_00051221	0	0	0	6.33408	0.878635	0
TCONS_00051225	32.6489	0	0	276.614	0	12.4147
TCONS_00051244	1.01087	0.359548	1.38025	0.62053	0	2.58147
TCONS_00051266	0	0.169808	2.30788	0	0	0
TCONS_00051273	0	0	0	11.2238	0	0
TCONS_00051276	4.25975	0.437177	0.270173	0	0	0
TCONS_00051277	2.34673	1.12569	0.677437	0.343263	0	0.149246
TCONS_00051289	0	0	0	0.903957	1.64353	2.6558
TCONS_00051290	0	0	0	3.09544	2.63522	0.589977
TCONS_00051327	2.3861	2.40055	4.77746	1.24977	0	0.150508
TCONS_00051387	7.94405	0.526975	6.72095	0	0.5872	2.01175
TCONS_00051394	0	0	13.6044	0	0	0
TCONS_00051395	0	0	15.7353	0	0	0
TCONS_00051421	0.709025	0.524036	3.17877	0.50795	0.61773	0
TCONS_00051423	0	0	0.0574305	0	5.53979	0.0520485
TCONS_00051439	0	0	5.17595	0	7.10305	6.9077
TCONS_00051471	1.75476	0	27.7068	0	0	0
TCONS_00051476	17.1365	123.89	98.7629	10.7263	150.895	0
TCONS_00051499	2.07007	0.38344	0.287135	0	0	0.124618
TCONS_00051547	0	0	0	2.23472	0	2.33506
TCONS_00051570	0.160641	0.43798	2.43447	0.749683	0	1.27304
TCONS_00051601	0	0.116856	2.61363	0.773545	0	0.444037
TCONS_00051603	0.79243	0	9.66767	1.39852	0	4.06495
TCONS_00051626	185.619	174.056	349.614	119.391	254.467	291.32
TCONS_00051657	0	0	0	29.8903	0	0
TCONS_00051663	17.5421	0	0	4.95378	0	0
TCONS_00051694	0.0458817	0.944332	0.668437	0.0478079	0	0.158696
TCONS_00051708	0	0	0	0	30.0723	0
TCONS_00051714	0	0.090783	0	0.84047	1.32738	0.968455
TCONS_00051716	0	0	0	4.84741	13.3801	2.70581
TCONS_00051718	0	0	0	0	20.9833	0
TCONS_00051730	0	0	0.503351	0	5.1789	0.102691
TCONS_00051742	19.9676	22.8653	24.3907	0	0.227024	0
TCONS_00051772	0.59683	0.296826	4.35688	0	0	0
TCONS_00051838	0	0	0	40.002	4.55205	104.285
TCONS_00051868	6.7636	0.435644	7.10482	0	0	8.13123
TCONS_00051893	0	0	0	0	145.02	0
TCONS_00051899	0	3.69021	1.68378	0	4.40916	2.98672
TCONS_00051904	9.25643	2.58557	2.72865	4.82193	0.883145	0
TCONS_00051939	0	0	1.55829	0	0.118906	0
TCONS_00051943	0	1.36971	11.6862	0.500745	0	0.428665
TCONS_00051956	2.93606	0.111777	0.472172	0.723434	0	0.584825
TCONS_00051966	2.40817	0.156549	0.115618	0.576855	0	0
TCONS_00052003	8.83615	10.9049	81.635	0	0	0
TCONS_00052014	0	0	7.65409	0	0	0
TCONS_00052059	0	0	0	0	70.159	0
TCONS_00052060	0	0	0	0.858982	0.108261	1.41374
TCONS_00052061	0.778785	1.66901	1.27123	0	3.26688	0.463528
TCONS_00052062	0	0.735134	0	0	9.44371	0
TCONS_00052080	0	5.73752	1.06843	0	0	0
TCONS_00052099	0	0	0	2.8718	3.43525	5.70371
TCONS_00052102	0	0	0	0	362.769	0
TCONS_00052132	0.64755	0.399675	0.706813	0	0	0.243457
TCONS_00052134	0	0.333249	3.47986	0	0	4.00302
TCONS_00052160	1.79314	0	9.67067	0.571264	6.57657	0.240572
TCONS_00052162	18.815	10.0241	18.0819	3.07467	2.87034	4.87506
TCONS_00052166	0	0	41.4288	0	0	0
TCONS_00052201	0	2.1532	2.28753	6.53805	0	9.98339
TCONS_00052206	0	0	3.49281	0.437814	0	0
TCONS_00052220	0	0	0	0	1.33153	6.90809
TCONS_00052229	0	1.05139	4.71595	1.53814	0.189486	0
TCONS_00052231	0	0	0	0	61.455	0
TCONS_00052285	0	0	0	0	372.668	0
TCONS_00052298	0.257991	1.54033	7.99995	4.39013	0	2.65043
TCONS_00052337	0	0	0	0	0	7.79818
TCONS_00052352	0	0	0	0	0	23.1328
TCONS_00052362	0	0	0	0	137.242	0
TCONS_00052409	0	0	0	0.55129	2.54547	2.12824
TCONS_00052415	0.189896	0	1.51531	0	5.78523	0
TCONS_00052488	0	1.41067	0	7.89306	6.9127	0.439381
TCONS_00052489	0	0	0	14.7981	10.2395	17.6022
TCONS_00052498	0	18.6813	2.62129	11.9174	15.4956	110.538
TCONS_00052499	0	23.0548	20.2008	10.5467	26.1014	67.0362
TCONS_00052501	133.005	0	96.5064	0	0	0
TCONS_00052539	0	0	2.63176	0	0	0
TCONS_00052551	0.10666	0.135617	1.95144	0.107784	0	1.87639
TCONS_00052564	0	0	0	0	21.1218	0
TCONS_00052571	0	0.422928	0.591485	0	0	5.8267
TCONS_00052590	9.31815	0	0	0	0	0
TCONS_00052600	0	1.40362	2.46491	0.357702	1.10616	0.635615
TCONS_00052603	0.698048	0.451848	3.13236	0	1.31094	1.90586
TCONS_00052637	0	0	1.24712	0.636799	2.28225	3.33
TCONS_00052656	2.42738	0.10251	3.41558	0.687473	0	1.27098
TCONS_00052657	1.146	0.125714	3.49357	0.339395	0	0.823817
TCONS_00052669	0	0.57441	0.78621	1.3302	6.4348	2.53782
TCONS_00052670	7.78457	0	7.03619	3.27524	5.7108	4.31224
TCONS_00052693	0	1.10138	0.391251	0	0.240518	0.195294
TCONS_00052694	4.04782	9.34496	1.34061	1.21751	1.18094	0
TCONS_00052697	148.804	354.695	572.517	69.2955	129.851	66.8804
TCONS_00052699	1.24649	10.5023	5.6281	0	0	0
TCONS_00052707	0	5.3577	12.6532	0	6.82224	3.6429
TCONS_00052729	0	15.8225	126.582	0	0	59.824
TCONS_00052730	0	1.56276	1.30717	0.684132	0.736229	0.202319
TCONS_00052735	3.91512	23.4588	7.71528	0	0	0
TCONS_00052738	0	7.63834	0.596337	2.20194	0.867534	0
TCONS_00052745	0	0	0	5.41547	7.3184	15.1805
TCONS_00052761	0	3.2511	0.964537	0.051876	2.20205	2.2178
TCONS_00052769	0.59408	0.342985	0.981576	1.98739	0.311009	0
TCONS_00052785	0.908514	2.5375	3.21358	0.327109	0	1.2053
TCONS_00052792	0	0	0.250364	3.55628	27.4126	8.14171
TCONS_00052794	0	0	0	0	0.831455	3.27724
TCONS_00052795	0	0	0	0	0	4.7519
TCONS_00052796	2.47716	10.3137	7.44337	0.275924	0	0
TCONS_00052798	0	1.86668	0	0	0.113189	0.851175
TCONS_00052801	0	18.371	3.92104	1.55918	26.5128	28.8079
TCONS_00052805	0	1.61668	0.94974	0	9.45833	1.60703
TCONS_00052811	0	4.43406	0	0	0	163.154
TCONS_00052815	0	0	1.5022	0.0571375	0.067212	0.388756
TCONS_00052816	12.9431	0	9.965	0	1.359	3.36743
TCONS_00052818	0	5.11536	0.92298	8.74482	8.84745	3.73187
TCONS_00052821	2.83841	1.30324	0.244523	0	1.1347	2.17124
TCONS_00052859	1.32269	2.5249	7.55507	0	2.94231	4.0578
TCONS_00052860	0	0	54.508	5.5196	0	0
TCONS_00052862	0	5.12575	0.63596	0	0	0
TCONS_00052863	0	0	0	0	92.106	0
TCONS_00052872	252.4	8.3695	48.7708	0	0	0
TCONS_00052873	54.615	0	0	0	0	0
TCONS_00052888	0	0.0673795	0	7.13423	25.3922	55.4927
TCONS_00052891	0	17.6365	0	0	8.1878	71.8782
TCONS_00052899	0	0	0	0	3.06846	0
TCONS_00052911	0	0	80.174	5.6557	69.9561	5.58695
TCONS_00052918	4.97143	5.4679	0	13.282	0	17.6527
TCONS_00052934	0	0	4.75025	0	0	1.85028
TCONS_00052945	3797.99	2704.93	2720.63	4181.15	6581.76	3207.95
TCONS_00052954	0	0	0	10.261	2.63787	12.5944
TCONS_00052957	0	0	0	26.7381	16.8346	44.522
TCONS_00052968	446.996	126.318	600.881	0	0	0
TCONS_00052977	0	0	0	18.5784	14.869	30.4123
TCONS_00052978	13.0637	3.60213	13.6421	1.87103	0	1.51529
TCONS_00052980	0	0	7.09482	0	0	0
TCONS_00052987	0	12.3772	0.701476	0.56113	0.452916	1.70004
TCONS_00052990	0.223494	4.81425	2.4994	0	0	0
TCONS_00052997	402.291	46.9438	1489.33	23.0711	5.558	20.3027
TCONS_00053001	4.17246	2.04495	2.65975	0.74066	0.231095	0
TCONS_00053007	0	7.15204	6.48513	1.98234	0	7.29594
TCONS_00053010	0	0	0	0	37.069	0
TCONS_00053013	53.33	0	0	0	0	0
TCONS_00053016	3.64457	16.3109	3.20506	0	0	7.71855
TCONS_00053023	47.8199	9.68173	60.7867	0	0.57119	0
TCONS_00053024	0	0	0	92.6735	71.6817	87.8238
TCONS_00053025	68.8695	40.2985	442.866	25.678	0	0
TCONS_00053028	25.6139	0	0	0	0	0
TCONS_00053030	0	11.7871	160.338	0	12.0224	0
TCONS_00053031	0	0	0	0	0	17.9103
TCONS_00053035	29.9061	0	0	45.4963	10.9294	2.80532
TCONS_00053037	0	0	0	8.60975	34.3397	0
TCONS_00053040	19.7518	5.54612	4.26847	7.23333	0	6.08319
TCONS_00053043	0	0	0	62.4316	24.9104	71.3158
TCONS_00053044	0	0	0	0	0	245.174
TCONS_00053045	0	0	0	53.3654	48.2036	87.1558
TCONS_00053056	0	0	0	0	51.457	0
TCONS_00053058	51.7002	17.0496	75.255	1.7892	19.2492	0
TCONS_00053059	0	0	0	12.7773	65.9688	144.689
TCONS_00053063	10.0858	1.28353	9.58905	0	1.27684	0.66212
TCONS_00053072	48.6168	0	2.77318	0	0	0
TCONS_00053082	0	10.4	89.9028	6.682	327.693	52.9096
TCONS_00053089	39.3974	0	0	0	0	0
TCONS_00053092	903.329	2.71146	845.618	26.2141	189.409	236.242
TCONS_00053096	1079.89	52.1475	204.785	130.208	53.516	0
TCONS_00053101	11.3085	6.17858	70.2636	0	13.0124	0
TCONS_00053105	27.6308	29.5862	142.293	0	0	0
TCONS_00053113	169.996	35.2546	164.13	0	9.0531	0
TCONS_00053114	359.534	22.9795	148.221	0	0	0
TCONS_00053116	0	0	0	229.325	33.3537	133.289
TCONS_00053117	294.694	0	0	134.719	0	12.962
TCONS_00053120	60.8854	28.2921	125.784	0	0	0
TCONS_00053130	521.99	53.2383	94.642	37.632	0	0
TCONS_00053133	798.525	2.56126	0	0	0	0
TCONS_00053134	43.3749	45.519	8.3109	15.8321	0	153.045
TCONS_00053141	0	0	0	802.857	93.324	354.108
TCONS_00053147	0	0	0	1926.25	1932.7	1388.1

## Sheet: Table S5
Table S5-1 LncRNAs target mRNAs by cis acting in Chinese cabbage.													Table S5-2 LncRNAs target mRNAs by trans acting in Chinese cabbage.
lncRNA_ID	chr	strand	start	end	gene_ID	mRNA_ID	mRNA_strand	mRNA_start	mRNA_end	distance	upstream/downstream		lncRNA_ID	Chromosone	Strand	Associated_mRNA	Associated_mRNA_Chromosone	Associated_mRNA_strand	Associated_gene
TCONS_00019969	A04	-	13404541	13404801	Bra039998	Bra039998	-	13386060	13386404	18137	upstream		TCONS_00000136	A01	+	Bra011685	A01	-	Bra011685
TCONS_00019969	A04	-	13404541	13404801	Bra039982	Bra039982	-	13313417	13315076	89465	upstream		TCONS_00000178	A01	+	Bra002701	A10	-	Bra002701
TCONS_00019969	A04	-	13404541	13404801	Bra039988	Bra039988	+	13335254	13336950	67591	downstream		TCONS_00000178	A01	+	Bra011634	A01	-	Bra011634
TCONS_00019969	A04	-	13404541	13404801	Bra039985	Bra039985	+	13327637	13332600	71941	downstream		TCONS_00000248	A01	+	Bra034623	A08	-	Bra034623
TCONS_00019969	A04	-	13404541	13404801	Bra039980	Bra039980	-	13307502	13308251	96290	upstream		TCONS_00000248	A01	+	Bra011526	A01	-	Bra011526
TCONS_00019969	A04	-	13404541	13404801	Bra021603	Bra021603	+	13451863	13457359	47062	upstream		TCONS_00000248	A01	+	Bra011527	A01	-	Bra011527
TCONS_00019969	A04	-	13404541	13404801	Bra039986	Bra039986	-	13330518	13331684	72857	upstream		TCONS_00000267	A01	+	Bra034612	A08	-	Bra034612
TCONS_00019969	A04	-	13404541	13404801	Bra039981	Bra039981	-	13310441	13311239	93302	upstream		TCONS_00000267	A01	+	Bra011501	A01	-	Bra011501
TCONS_00019969	A04	-	13404541	13404801	Bra039979	Bra039979	+	13306192	13307259	97282	downstream		TCONS_00000268	A01	+	Bra011501	A01	-	Bra011501
TCONS_00019969	A04	-	13404541	13404801	Bra021604	Bra021604	-	13460815	13463549	56014	downstream		TCONS_00000277	A01	+	Bra011482	A01	-	Bra011482
TCONS_00019969	A04	-	13404541	13404801	Bra039996	Bra039996	-	13373779	13374301	30240	upstream		TCONS_00000419	A01	+	Bra011272	A01	-	Bra011272
TCONS_00019969	A04	-	13404541	13404801	Bra039990	Bra039990	+	13340445	13341070	63471	downstream		TCONS_00000525	A01	+	Bra011088	A01	-	Bra011088
TCONS_00019969	A04	-	13404541	13404801	Bra039995	Bra039995	-	13367368	13369742	34799	upstream		TCONS_00000536	A01	+	Bra011062	A01	-	Bra011062
TCONS_00019969	A04	-	13404541	13404801	Bra021608	Bra021608	+	13493136	13494226	88335	upstream		TCONS_00000625	A01	+	Bra013357	A01	-	Bra013357
TCONS_00019969	A04	-	13404541	13404801	Bra021610	Bra021610	+	13497740	13498810	92939	upstream		TCONS_00000648	A01	+	Bra013390	A01	-	Bra013390
TCONS_00019969	A04	-	13404541	13404801	Bra021611	Bra021611	-	13500214	13505147	95413	downstream		TCONS_00000650	A01	+	Bra013393	A01	-	Bra013393
TCONS_00019969	A04	-	13404541	13404801	Bra039984	Bra039984	-	13320845	13321741	82800	upstream		TCONS_00001065	A01	+	Bra039764	A01	-	Bra039764
TCONS_00019969	A04	-	13404541	13404801	Bra021606	Bra021606	+	13472454	13474175	67653	upstream		TCONS_00001065	A01	+	Bra039767	A01	-	Bra039767
TCONS_00019969	A04	-	13404541	13404801	Bra021602	Bra021602	+	13430184	13437480	25383	upstream		TCONS_00001115	A01	+	Bra026397	A01	-	Bra026397
TCONS_00019969	A04	-	13404541	13404801	Bra021605	Bra021605	+	13468144	13470098	63343	upstream		TCONS_00001139	A01	+	Bra026353	A01	-	Bra026353
TCONS_00019969	A04	-	13404541	13404801	Bra021599	Bra021599	-	13411874	13415704	7073	downstream		TCONS_00001139	A01	+	Bra019052	A03	-	Bra019052
TCONS_00019969	A04	-	13404541	13404801	Bra039983	Bra039983	-	13318102	13319043	85498	upstream		TCONS_00001181	A01	+	Bra030285	A04	-	Bra030285
TCONS_00019969	A04	-	13404541	13404801	Bra039992	Bra039992	+	13345723	13346818	57723	downstream		TCONS_00001185	A01	+	Bra026287	A01	-	Bra026287
TCONS_00019969	A04	-	13404541	13404801	Bra039994	Bra039994	+	13365406	13366021	38520	downstream		TCONS_00001185	A01	+	Bra024231	A03	-	Bra024231
TCONS_00019969	A04	-	13404541	13404801	Bra021601	Bra021601	-	13427717	13428049	22916	downstream		TCONS_00001243	A01	+	Bra029446	A09	-	Bra029446
TCONS_00019969	A04	-	13404541	13404801	Bra021609	Bra021609	+	13495974	13497056	91173	upstream		TCONS_00001341	A01	+	Bra039551	A01	-	Bra039551
TCONS_00019969	A04	-	13404541	13404801	Bra039991	Bra039991	+	13342088	13342480	62061	downstream		TCONS_00001355	A01	+	Bra040693	A01	-	Bra040693
TCONS_00019969	A04	-	13404541	13404801	Bra039993	Bra039993	+	13363387	13364505	40036	downstream		TCONS_00001356	A01	+	Bra040694	A01	-	Bra040694
TCONS_00019969	A04	-	13404541	13404801	Bra039987	Bra039987	-	13332915	13334536	70005	upstream		TCONS_00001463	A01	+	Bra029894	A01	-	Bra029894
TCONS_00019969	A04	-	13404541	13404801	Bra039997	Bra039997	+	13379678	13380702	23839	downstream		TCONS_00001636	A01	+	Bra035420	A01	-	Bra035420
TCONS_00019969	A04	-	13404541	13404801	Bra039989	Bra039989	+	13338367	13339578	64963	downstream		TCONS_00001644	A01	+	Bra035414	A01	-	Bra035414
TCONS_00019969	A04	-	13404541	13404801	Bra021600	Bra021600	-	13425254	13425433	20453	downstream		TCONS_00001646	A01	+	Bra031519	A01	-	Bra031519
TCONS_00019969	A04	-	13404541	13404801	Bra021607	Bra021607	+	13482898	13488572	78097	upstream		TCONS_00001663	A01	+	Bra031499	A01	-	Bra031499
TCONS_00013502	A03	+	30562254	30562486	Bra017792	Bra017792	-	30565059	30567270	2573	downstream		TCONS_00001802	A01	+	Bra023810	A01	-	Bra023810
TCONS_00013502	A03	+	30562254	30562486	Bra017795	Bra017795	-	30574376	30575602	11890	downstream		TCONS_00001802	A01	+	Bra033919	A05	-	Bra033919
TCONS_00013502	A03	+	30562254	30562486	Bra017781	Bra017781	+	30490394	30491688	70566	downstream		TCONS_00001840	A01	+	Bra024871	A06	-	Bra024871
TCONS_00013502	A03	+	30562254	30562486	Bra017785	Bra017785	+	30508053	30508361	53893	downstream		TCONS_00001951	A01	+	Bra037546	A01	-	Bra037546
TCONS_00013502	A03	+	30562254	30562486	Bra017804	Bra017804	-	30632957	30634303	70471	downstream		TCONS_00001952	A01	+	Bra037551	A01	-	Bra037551
TCONS_00013502	A03	+	30562254	30562486	Bra017805	Bra017805	-	30637315	30638027	74829	downstream		TCONS_00001985	A01	+	Bra021302	A01	-	Bra021302
TCONS_00013502	A03	+	30562254	30562486	Bra017784	Bra017784	-	30503619	30504517	57737	upstream		TCONS_00001986	A01	+	Bra021302	A01	-	Bra021302
TCONS_00013502	A03	+	30562254	30562486	Bra017808	Bra017808	-	30646781	30649609	84295	downstream		TCONS_00002087	A01	+	Bra021102	A01	-	Bra021102
TCONS_00013502	A03	+	30562254	30562486	Bra017801	Bra017801	+	30610425	30611832	47939	upstream		TCONS_00002700	A01	-	Bra011547	A01	+	Bra011547
TCONS_00013502	A03	+	30562254	30562486	Bra017786	Bra017786	+	30512369	30513831	48423	downstream		TCONS_00002878	A01	-	Bra011288	A01	+	Bra011288
TCONS_00013502	A03	+	30562254	30562486	Bra017793	Bra017793	-	30570133	30571602	7647	downstream		TCONS_00002920	A01	-	Bra016464	A08	+	Bra016464
TCONS_00013502	A03	+	30562254	30562486	Bra017806	Bra017806	-	30639236	30639901	76750	downstream		TCONS_00002920	A01	-	Bra016884	A04	+	Bra016884
TCONS_00013502	A03	+	30562254	30562486	Bra017807	Bra017807	+	30641273	30645533	78787	upstream		TCONS_00002940	A01	-	Bra011227	A01	+	Bra011227
TCONS_00013502	A03	+	30562254	30562486	Bra017809	Bra017809	-	30661490	30663651	99004	downstream		TCONS_00002941	A01	-	Bra011227	A01	+	Bra011227
TCONS_00013502	A03	+	30562254	30562486	Bra017791	Bra017791	+	30551736	30554486	7768	downstream		TCONS_00003051	A01	-	Bra011035	A01	+	Bra011035
TCONS_00013502	A03	+	30562254	30562486	Bra017799	Bra017799	+	30597986	30600158	35500	upstream		TCONS_00003147	A01	-	Bra023200	A09	+	Bra023200
TCONS_00013502	A03	+	30562254	30562486	Bra017782	Bra017782	-	30492719	30494026	68228	upstream		TCONS_00003187	A01	-	Bra013429	A01	+	Bra013429
TCONS_00013502	A03	+	30562254	30562486	Bra017780	Bra017780	-	30470161	30471721	90533	upstream		TCONS_00003208	A01	-	Bra013453	A01	+	Bra013453
TCONS_00013502	A03	+	30562254	30562486	Bra017788	Bra017788	+	30520567	30521466	40788	downstream		TCONS_00003278	A01	-	Bra013567	A01	+	Bra013567
TCONS_00013502	A03	+	30562254	30562486	Bra017787	Bra017787	+	30515168	30517778	44476	downstream		TCONS_00003305	A01	-	Bra013606	A01	+	Bra013606
TCONS_00013502	A03	+	30562254	30562486	Bra017783	Bra017783	+	30494738	30495056	67198	downstream		TCONS_00003339	A01	-	Bra013657	A01	+	Bra013657
TCONS_00013502	A03	+	30562254	30562486	Bra017800	Bra017800	-	30606774	30607682	44288	downstream		TCONS_00003339	A01	-	Bra013658	A01	+	Bra013658
TCONS_00013502	A03	+	30562254	30562486	Bra017802	Bra017802	-	30612033	30617149	49547	downstream		TCONS_00003339	A01	-	Bra013660	A01	+	Bra013660
TCONS_00013502	A03	+	30562254	30562486	Bra017794	Bra017794	+	30572661	30573350	10175	upstream		TCONS_00003339	A01	-	Bra013661	A01	+	Bra013661
TCONS_00013502	A03	+	30562254	30562486	Bra017796	Bra017796	+	30581108	30583361	18622	upstream		TCONS_00003401	A01	-	Bra013752	A01	+	Bra013752
TCONS_00013502	A03	+	30562254	30562486	Bra017803	Bra017803	+	30629212	30631626	66726	upstream		TCONS_00003478	A01	-	Bra013869	A01	+	Bra013869
TCONS_00013502	A03	+	30562254	30562486	Bra017797	Bra017797	+	30585277	30590470	22791	upstream		TCONS_00003488	A01	-	Bra013884	A01	+	Bra013884
TCONS_00013502	A03	+	30562254	30562486	Bra017789	Bra017789	-	30545095	30545610	16644	upstream		TCONS_00003560	A01	-	Bra026429	A01	+	Bra026429
TCONS_00013502	A03	+	30562254	30562486	Bra017790	Bra017790	-	30547347	30548655	13599	upstream		TCONS_00003647	A01	-	Bra038970	A08	+	Bra038970
TCONS_00013502	A03	+	30562254	30562486	Bra017798	Bra017798	+	30592362	30595459	29876	upstream		TCONS_00003732	A01	-	Bra034934	A08	+	Bra034934
TCONS_00008211	A02	-	4787350	4787881	Bra020241	Bra020241	-	4784524	4786598	752	upstream		TCONS_00003732	A01	-	Bra023801	A01	+	Bra023801
TCONS_00008211	A02	-	4787350	4787881	Bra020260	Bra020260	+	4871215	4873334	83334	upstream		TCONS_00003732	A01	-	Bra017860	A03	+	Bra017860
TCONS_00008211	A02	-	4787350	4787881	Bra020235	Bra020235	+	4702651	4706863	80487	downstream		TCONS_00003743	A01	-	Bra038494	A01	+	Bra038494
TCONS_00008211	A02	-	4787350	4787881	Bra020244	Bra020244	-	4805870	4806486	17989	downstream		TCONS_00003749	A01	-	Bra038486	A01	+	Bra038486
TCONS_00008211	A02	-	4787350	4787881	Bra020246	Bra020246	-	4813761	4815439	25880	downstream		TCONS_00003760	A01	-	Bra038464	A01	+	Bra038464
TCONS_00008211	A02	-	4787350	4787881	Bra020239	Bra020239	+	4767927	4771274	16076	downstream		TCONS_00003784	A01	-	Bra021757	A04	+	Bra021757
TCONS_00008211	A02	-	4787350	4787881	Bra020255	Bra020255	-	4856857	4858956	68976	downstream		TCONS_00003890	A01	-	Bra036877	A01	+	Bra036877
TCONS_00008211	A02	-	4787350	4787881	Bra020240	Bra020240	-	4771640	4773816	13534	upstream		TCONS_00003920	A01	-	Bra038923	Scaffold000155	+	Bra038923
TCONS_00008211	A02	-	4787350	4787881	Bra020259	Bra020259	+	4866916	4868909	79035	upstream		TCONS_00003921	A01	-	Bra015612	A10	+	Bra015612
TCONS_00008211	A02	-	4787350	4787881	Bra020253	Bra020253	-	4851539	4852975	63658	downstream		TCONS_00004003	A01	-	Bra029924	A01	+	Bra029924
TCONS_00008211	A02	-	4787350	4787881	Bra020258	Bra020258	-	4863468	4865438	75587	downstream		TCONS_00004029	A01	-	Bra029954	A01	+	Bra029954
TCONS_00008211	A02	-	4787350	4787881	Bra020236	Bra020236	-	4707043	4711118	76232	upstream		TCONS_00004068	A01	-	Bra038865	A01	+	Bra038865
TCONS_00008211	A02	-	4787350	4787881	Bra020254	Bra020254	-	4854087	4855948	66206	downstream		TCONS_00004069	A01	-	Bra038865	A01	+	Bra038865
TCONS_00008211	A02	-	4787350	4787881	Bra020242	Bra020242	-	4797978	4799086	10097	downstream		TCONS_00004081	A01	-	Bra038885	A01	+	Bra038885
TCONS_00008211	A02	-	4787350	4787881	Bra020234	Bra020234	+	4693601	4697285	90065	downstream		TCONS_00004138	A01	-	Bra020789	A05	+	Bra020789
TCONS_00008211	A02	-	4787350	4787881	Bra020245	Bra020245	-	4809146	4809568	21265	downstream		TCONS_00004532	A01	-	Bra029828	A05	+	Bra029828
TCONS_00008211	A02	-	4787350	4787881	Bra020249	Bra020249	-	4835102	4839772	47221	downstream		TCONS_00004547	A01	-	Bra021301	A01	+	Bra021301
TCONS_00008211	A02	-	4787350	4787881	Bra020243	Bra020243	+	4804624	4805272	16743	upstream		TCONS_00004587	A01	-	Bra021249	A01	+	Bra021249
TCONS_00008211	A02	-	4787350	4787881	Bra020250	Bra020250	+	4843301	4843689	55420	upstream		TCONS_00004631	A01	-	Bra027185	A05	+	Bra027185
TCONS_00008211	A02	-	4787350	4787881	Bra020237	Bra020237	-	4734459	4734959	52391	upstream		TCONS_00004631	A01	-	Bra021168	A01	+	Bra021168
TCONS_00008211	A02	-	4787350	4787881	Bra020238	Bra020238	+	4764651	4766078	21272	downstream		TCONS_00004664	A01	-	Bra021115	A01	+	Bra021115
TCONS_00008211	A02	-	4787350	4787881	Bra020248	Bra020248	+	4830604	4830783	42723	upstream		TCONS_00004718	A01	-	Bra021558	A01	+	Bra021558
TCONS_00008211	A02	-	4787350	4787881	Bra020247	Bra020247	-	4821401	4822447	33520	downstream		TCONS_00004719	A01	-	Bra027337	A05	+	Bra027337
TCONS_00008211	A02	-	4787350	4787881	Bra020256	Bra020256	-	4860034	4861183	72153	downstream		TCONS_00004719	A01	-	Bra021557	A01	+	Bra021557
TCONS_00008211	A02	-	4787350	4787881	Bra020252	Bra020252	+	4850540	4850937	62659	upstream		TCONS_00004725	A01	-	Bra021536	A01	+	Bra021536
TCONS_00008211	A02	-	4787350	4787881	Bra020257	Bra020257	+	4862152	4862604	74271	upstream		TCONS_00004749	A01	-	Bra021504	A01	+	Bra021504
TCONS_00008211	A02	-	4787350	4787881	Bra020261	Bra020261	-	4875093	4875809	87212	downstream		TCONS_00004794	A01	-	Bra034866	A05	+	Bra034866
TCONS_00008211	A02	-	4787350	4787881	Bra020251	Bra020251	-	4844256	4845695	56375	downstream		TCONS_00004794	A01	-	Bra034165	A01	+	Bra034165
TCONS_00041685	A09	+	20354723	20355863	Bra023245	Bra023245	+	20345579	20348543	6180	downstream		TCONS_00005090	A02	+	Bra028910	A02	-	Bra028910
TCONS_00041685	A09	+	20354723	20355863	Bra023253	Bra023253	+	20263345	20264849	89874	downstream		TCONS_00005094	A02	+	Bra028905	A02	-	Bra028905
TCONS_00041685	A09	+	20354723	20355863	Bra023237	Bra023237	+	20453352	20454655	97489	upstream		TCONS_00005279	A02	+	Bra028598	A02	-	Bra028598
TCONS_00041685	A09	+	20354723	20355863	Bra023252	Bra023252	-	20284588	20286856	67867	upstream		TCONS_00005408	A02	+	Bra023486	A02	-	Bra023486
TCONS_00041685	A09	+	20354723	20355863	Bra023249	Bra023249	+	20300035	20303956	50767	downstream		TCONS_00005510	A02	+	Bra023628	A02	-	Bra023628
TCONS_00041685	A09	+	20354723	20355863	Bra023244	Bra023244	+	20380687	20381449	24824	upstream		TCONS_00005558	A02	+	Bra023713	A02	-	Bra023713
TCONS_00041685	A09	+	20354723	20355863	Bra023238	Bra023238	+	20434398	20437221	78535	upstream		TCONS_00005565	A02	+	Bra026911	A09	-	Bra026911
TCONS_00041685	A09	+	20354723	20355863	Bra023250	Bra023250	-	20298186	20299634	55089	upstream		TCONS_00005565	A02	+	Bra020034	A02	-	Bra020034
TCONS_00041685	A09	+	20354723	20355863	Bra023239	Bra023239	-	20417681	20420593	61818	downstream		TCONS_00005618	A02	+	Bra020119	A02	-	Bra020119
TCONS_00041685	A09	+	20354723	20355863	Bra023251	Bra023251	+	20293617	20294015	60708	downstream		TCONS_00005750	A02	+	Bra020399	A02	-	Bra020399
TCONS_00041685	A09	+	20354723	20355863	Bra023248	Bra023248	+	20304831	20305843	48880	downstream		TCONS_00005783	A02	+	Bra002733	A10	-	Bra002733
TCONS_00041685	A09	+	20354723	20355863	Bra023241	Bra023241	-	20406389	20407329	50526	downstream		TCONS_00006001	A02	+	Bra022470	A02	-	Bra022470
TCONS_00041685	A09	+	20354723	20355863	Bra023243	Bra023243	-	20394610	20396742	38747	downstream		TCONS_00006002	A02	+	Bra022470	A02	-	Bra022470
TCONS_00041685	A09	+	20354723	20355863	Bra023247	Bra023247	+	20326498	20329306	25417	downstream		TCONS_00006055	A02	+	Bra034020	A02	-	Bra034020
TCONS_00041685	A09	+	20354723	20355863	Bra023242	Bra023242	+	20402764	20406004	46901	upstream		TCONS_00006119	A02	+	Bra033946	A02	-	Bra033946
TCONS_00041685	A09	+	20354723	20355863	Bra023240	Bra023240	-	20408338	20410950	52475	downstream		TCONS_00006216	A02	+	Bra033670	A06	-	Bra033670
TCONS_00041685	A09	+	20354723	20355863	Bra023246	Bra023246	-	20331573	20333161	21562	upstream		TCONS_00006216	A02	+	Bra007907	A02	-	Bra007907
TCONS_00034145	A07	-	11607116	11607512	Bra012193	Bra012193	+	11609052	11610722	1540	upstream		TCONS_00006216	A02	+	Bra007908	A02	-	Bra007908
TCONS_00034145	A07	-	11607116	11607512	Bra012212	Bra012212	-	11511648	11515965	91151	upstream		TCONS_00006216	A02	+	Bra007909	A02	-	Bra007909
TCONS_00034145	A07	-	11607116	11607512	Bra012209	Bra012209	-	11526652	11529958	77158	upstream		TCONS_00006216	A02	+	Bra037022	A03	-	Bra037022
TCONS_00034145	A07	-	11607116	11607512	Bra012207	Bra012207	+	11541621	11542202	64914	downstream		TCONS_00006626	A02	+	Bra008559	A02	-	Bra008559
TCONS_00034145	A07	-	11607116	11607512	Bra012202	Bra012202	-	11556959	11557414	49702	upstream		TCONS_00006676	A02	+	Bra033130	A02	-	Bra033130
TCONS_00034145	A07	-	11607116	11607512	Bra012206	Bra012206	-	11544174	11545131	61985	upstream		TCONS_00006744	A02	+	Bra010671	A08	-	Bra010671
TCONS_00034145	A07	-	11607116	11607512	Bra012196	Bra012196	-	11582855	11583630	23486	upstream		TCONS_00006777	A02	+	Bra011905	A07	-	Bra011905
TCONS_00034145	A07	-	11607116	11607512	Bra012195	Bra012195	+	11589082	11589522	17594	downstream		TCONS_00006830	A02	+	Bra017504	A09	-	Bra017504
TCONS_00034145	A07	-	11607116	11607512	Bra012208	Bra012208	+	11534956	11535967	71149	downstream		TCONS_00006830	A02	+	Bra022104	A02	-	Bra022104
TCONS_00034145	A07	-	11607116	11607512	Bra012204	Bra012204	+	11551092	11552272	54844	downstream		TCONS_00006944	A02	+	Bra026577	A02	-	Bra026577
TCONS_00034145	A07	-	11607116	11607512	Bra012205	Bra012205	+	11545852	11550204	56912	downstream		TCONS_00006945	A02	+	Bra026576	A02	-	Bra026576
TCONS_00034145	A07	-	11607116	11607512	Bra012194	Bra012194	+	11596229	11597899	9217	downstream		TCONS_00006951	A02	+	Bra026572	A02	-	Bra026572
TCONS_00034145	A07	-	11607116	11607512	Bra012201	Bra012201	-	11558597	11559935	47181	upstream		TCONS_00006952	A02	+	Bra026572	A02	-	Bra026572
TCONS_00034145	A07	-	11607116	11607512	Bra012188	Bra012188	+	11671298	11671747	63786	upstream		TCONS_00006996	A02	+	Bra036375	A02	-	Bra036375
TCONS_00034145	A07	-	11607116	11607512	Bra012192	Bra012192	-	11613170	11617612	5658	downstream		TCONS_00007003	A02	+	Bra026081	A06	-	Bra026081
TCONS_00034145	A07	-	11607116	11607512	Bra012210	Bra012210	-	11520976	11522119	84997	upstream		TCONS_00007004	A02	+	Bra026081	A06	-	Bra026081
TCONS_00034145	A07	-	11607116	11607512	Bra012191	Bra012191	+	11623642	11626814	16130	upstream		TCONS_00007022	A02	+	Bra036363	A02	-	Bra036363
TCONS_00034145	A07	-	11607116	11607512	Bra012200	Bra012200	+	11561293	11563675	43441	downstream		TCONS_00007047	A02	+	Bra034516	Scaffold000096	-	Bra034516
TCONS_00034145	A07	-	11607116	11607512	Bra012187	Bra012187	-	11678454	11678816	70942	downstream		TCONS_00007061	A02	+	Bra032946	A02	-	Bra032946
TCONS_00034145	A07	-	11607116	11607512	Bra012186	Bra012186	+	11688918	11689834	81406	upstream		TCONS_00007082	A02	+	Bra010009	A06	-	Bra010009
TCONS_00034145	A07	-	11607116	11607512	Bra012185	Bra012185	+	11697814	11698287	90302	upstream		TCONS_00007157	A02	+	Bra025645	A04	-	Bra025645
TCONS_00034145	A07	-	11607116	11607512	Bra012190	Bra012190	-	11629488	11633146	21976	downstream		TCONS_00007160	A02	+	Bra015173	A07	-	Bra015173
TCONS_00034145	A07	-	11607116	11607512	Bra012198	Bra012198	+	11574593	11576956	30160	downstream		TCONS_00007160	A02	+	Bra037546	A01	-	Bra037546
TCONS_00034145	A07	-	11607116	11607512	Bra012197	Bra012197	-	11578098	11578776	28340	upstream		TCONS_00007160	A02	+	Bra037548	A01	-	Bra037548
TCONS_00034145	A07	-	11607116	11607512	Bra012199	Bra012199	-	11571319	11571552	35564	upstream		TCONS_00007219	A02	+	Bra020634	A02	-	Bra020634
TCONS_00034145	A07	-	11607116	11607512	Bra012189	Bra012189	-	11655725	11656507	48213	downstream		TCONS_00007221	A02	+	Bra020630	A02	-	Bra020630
TCONS_00034145	A07	-	11607116	11607512	Bra012184	Bra012184	+	11704512	11706829	97000	upstream		TCONS_00007221	A02	+	Bra020633	A02	-	Bra020633
TCONS_00034145	A07	-	11607116	11607512	Bra012211	Bra012211	-	11516990	11519039	88077	upstream		TCONS_00007226	A02	+	Bra020630	A02	-	Bra020630
TCONS_00034145	A07	-	11607116	11607512	Bra012203	Bra012203	-	11552760	11554574	52542	upstream		TCONS_00007336	A02	+	Bra031822	A02	-	Bra031822
TCONS_00005409	A02	+	2549003	2549301	Bra023489	Bra023489	-	2562649	2565419	13348	downstream		TCONS_00007415	A02	+	Bra029359	A02	-	Bra029359
TCONS_00005409	A02	+	2549003	2549301	Bra023485	Bra023485	+	2542918	2545292	3711	downstream		TCONS_00007549	A02	+	Bra003803	A07	-	Bra003803
TCONS_00005409	A02	+	2549003	2549301	Bra023469	Bra023469	+	2466466	2468603	80400	downstream		TCONS_00007549	A02	+	Bra018360	A05	-	Bra018360
TCONS_00005409	A02	+	2549003	2549301	Bra023501	Bra023501	-	2608468	2614600	59167	downstream		TCONS_00007550	A02	+	Bra003803	A07	-	Bra003803
TCONS_00005409	A02	+	2549003	2549301	Bra023480	Bra023480	-	2509746	2513415	35588	upstream		TCONS_00007550	A02	+	Bra018360	A05	-	Bra018360
TCONS_00005409	A02	+	2549003	2549301	Bra023477	Bra023477	+	2497604	2497828	51175	downstream		TCONS_00007551	A02	+	Bra003803	A07	-	Bra003803
TCONS_00005409	A02	+	2549003	2549301	Bra023484	Bra023484	+	2537363	2538013	10990	downstream		TCONS_00007576	A02	+	Bra022596	A02	-	Bra022596
TCONS_00005409	A02	+	2549003	2549301	Bra023496	Bra023496	-	2588967	2593096	39666	downstream		TCONS_00007592	A02	+	Bra012093	A07	-	Bra012093
TCONS_00005409	A02	+	2549003	2549301	Bra023470	Bra023470	+	2469537	2470408	78595	downstream		TCONS_00007592	A02	+	Bra031819	A02	-	Bra031819
TCONS_00005409	A02	+	2549003	2549301	Bra023494	Bra023494	-	2582139	2584987	32838	downstream		TCONS_00007705	A02	-	Bra028758	A02	+	Bra028758
TCONS_00005409	A02	+	2549003	2549301	Bra023499	Bra023499	+	2600233	2605335	50932	upstream		TCONS_00007770	A02	-	Bra009372	A10	+	Bra009372
TCONS_00005409	A02	+	2549003	2549301	Bra023473	Bra023473	-	2483871	2485884	63119	upstream		TCONS_00007845	A02	-	Bra023348	A02	+	Bra023348
TCONS_00005409	A02	+	2549003	2549301	Bra023472	Bra023472	-	2478999	2481106	67897	upstream		TCONS_00008047	A02	-	Bra024769	A09	+	Bra024769
TCONS_00005409	A02	+	2549003	2549301	Bra023493	Bra023493	-	2580622	2581761	31321	downstream		TCONS_00008047	A02	-	Bra018552	A02	+	Bra018552
TCONS_00005409	A02	+	2549003	2549301	Bra023478	Bra023478	+	2498849	2502001	47002	downstream		TCONS_00008318	A02	-	Bra038634	A06	+	Bra038634
TCONS_00005409	A02	+	2549003	2549301	Bra023467	Bra023467	+	2457931	2459507	89496	downstream		TCONS_00008318	A02	-	Bra034971	Scaffold000100	+	Bra034971
TCONS_00005409	A02	+	2549003	2549301	Bra023466	Bra023466	-	2453613	2455054	93949	upstream		TCONS_00008352	A02	-	Bra002836	A10	+	Bra002836
TCONS_00005409	A02	+	2549003	2549301	Bra023475	Bra023475	-	2490884	2492409	56594	upstream		TCONS_00008428	A02	-	Bra024518	A09	+	Bra024518
TCONS_00005409	A02	+	2549003	2549301	Bra023474	Bra023474	-	2487945	2490003	59000	upstream		TCONS_00008428	A02	-	Bra009175	A10	+	Bra009175
TCONS_00005409	A02	+	2549003	2549301	Bra023492	Bra023492	+	2579482	2580506	30181	upstream		TCONS_00008468	A02	-	Bra022602	A02	+	Bra022602
TCONS_00005409	A02	+	2549003	2549301	Bra023503	Bra023503	-	2619610	2624065	70309	downstream		TCONS_00008468	A02	-	Bra029113	A03	+	Bra029113
TCONS_00005409	A02	+	2549003	2549301	Bra023497	Bra023497	+	2594468	2596775	45167	upstream		TCONS_00008572	A02	-	Bra039752	A02	+	Bra039752
TCONS_00005409	A02	+	2549003	2549301	Bra023476	Bra023476	+	2494969	2495193	53810	downstream		TCONS_00008685	A02	-	Bra004344	A07	+	Bra004344
TCONS_00005409	A02	+	2549003	2549301	Bra023491	Bra023491	+	2576672	2577151	27371	upstream		TCONS_00008685	A02	-	Bra038344	A02	+	Bra038344
TCONS_00005409	A02	+	2549003	2549301	Bra023479	Bra023479	-	2503197	2506062	42941	upstream		TCONS_00008700	A02	-	Bra038323	A02	+	Bra038323
TCONS_00005409	A02	+	2549003	2549301	Bra023468	Bra023468	+	2464213	2465434	83569	downstream		TCONS_00008736	A02	-	Bra015620	A10	+	Bra015620
TCONS_00005409	A02	+	2549003	2549301	Bra023490	Bra023490	+	2568516	2575464	19215	upstream		TCONS_00008793	A02	-	Bra008017	A02	+	Bra008017
TCONS_00005409	A02	+	2549003	2549301	Bra023504	Bra023504	+	2626205	2628032	76904	upstream		TCONS_00008802	A02	-	Bra008034	A02	+	Bra008034
TCONS_00005409	A02	+	2549003	2549301	Bra023471	Bra023471	-	2473071	2474415	74588	upstream		TCONS_00008886	A02	-	Bra008183	A02	+	Bra008183
TCONS_00005409	A02	+	2549003	2549301	Bra023487	Bra023487	+	2555487	2557710	6186	upstream		TCONS_00008966	A02	-	Bra016824	A08	+	Bra016824
TCONS_00005409	A02	+	2549003	2549301	Bra023483	Bra023483	-	2530165	2534346	14657	upstream		TCONS_00008966	A02	-	Bra008312	A02	+	Bra008312
TCONS_00005409	A02	+	2549003	2549301	Bra023502	Bra023502	-	2616481	2618234	67180	downstream		TCONS_00009121	A02	-	Bra037402	A09	+	Bra037402
TCONS_00005409	A02	+	2549003	2549301	Bra023505	Bra023505	+	2637668	2639846	88367	upstream		TCONS_00009121	A02	-	Bra008542	A02	+	Bra008542
TCONS_00005409	A02	+	2549003	2549301	Bra023498	Bra023498	+	2597631	2599334	48330	upstream		TCONS_00009129	A02	-	Bra008556	A02	+	Bra008556
TCONS_00005409	A02	+	2549003	2549301	Bra023481	Bra023481	-	2520763	2525786	23217	upstream		TCONS_00009129	A02	-	Bra008557	A02	+	Bra008557
TCONS_00005409	A02	+	2549003	2549301	Bra023500	Bra023500	+	2606028	2608120	56727	upstream		TCONS_00009215	A02	-	Bra033150	A02	+	Bra033150
TCONS_00005409	A02	+	2549003	2549301	Bra023506	Bra023506	-	2647311	2649160	98010	downstream		TCONS_00009241	A02	-	Bra033200	A02	+	Bra033200
TCONS_00005409	A02	+	2549003	2549301	Bra023488	Bra023488	+	2560762	2562180	11461	upstream		TCONS_00009242	A02	-	Bra033200	A02	+	Bra033200
TCONS_00005409	A02	+	2549003	2549301	Bra023482	Bra023482	+	2528791	2529760	19243	downstream		TCONS_00009251	A02	-	Bra021949	A02	+	Bra021949
TCONS_00005409	A02	+	2549003	2549301	Bra023495	Bra023495	+	2585442	2586731	36141	upstream		TCONS_00009313	A02	-	Bra002680	A10	+	Bra002680
TCONS_00027311	A06	+	17458749	17459328	Bra009721	Bra009721	-	17454355	17456288	2461	upstream		TCONS_00009313	A02	-	Bra039883	Scaffold000180	+	Bra039883
TCONS_00027311	A06	+	17458749	17459328	Bra009738	Bra009738	-	17546779	17549963	87451	downstream		TCONS_00009313	A02	-	Bra033764	A01	+	Bra033764
TCONS_00027311	A06	+	17458749	17459328	Bra009725	Bra009725	+	17477298	17478823	17970	upstream		TCONS_00009396	A02	-	Bra026629	A02	+	Bra026629
TCONS_00027311	A06	+	17458749	17459328	Bra009724	Bra009724	-	17467448	17469887	8120	downstream		TCONS_00009397	A02	-	Bra026629	A02	+	Bra026629
TCONS_00027311	A06	+	17458749	17459328	Bra009731	Bra009731	-	17506675	17508471	47347	downstream		TCONS_00009417	A02	-	Bra011964	A07	+	Bra011964
TCONS_00027311	A06	+	17458749	17459328	Bra009723	Bra009723	+	17465707	17466231	6379	upstream		TCONS_00009417	A02	-	Bra010676	A08	+	Bra010676
TCONS_00027311	A06	+	17458749	17459328	Bra009732	Bra009732	-	17515015	17517227	55687	downstream		TCONS_00009452	A02	-	Bra026561	A02	+	Bra026561
TCONS_00027311	A06	+	17458749	17459328	Bra009737	Bra009737	-	17539495	17542081	80167	downstream		TCONS_00009463	A02	-	Bra034239	A09	+	Bra034239
TCONS_00027311	A06	+	17458749	17459328	Bra009730	Bra009730	-	17500833	17504019	41505	downstream		TCONS_00009463	A02	-	Bra015378	A10	+	Bra015378
TCONS_00027311	A06	+	17458749	17459328	Bra009717	Bra009717	+	17365440	17373114	85635	downstream		TCONS_00009537	A02	-	Bra032944	A02	+	Bra032944
TCONS_00027311	A06	+	17458749	17459328	Bra009728	Bra009728	-	17494397	17496123	35069	downstream		TCONS_00009618	A02	-	Bra007677	A09	+	Bra007677
TCONS_00027311	A06	+	17458749	17459328	Bra009729	Bra009729	-	17499565	17500107	40237	downstream		TCONS_00009771	A02	-	Bra020483	A02	+	Bra020483
TCONS_00027311	A06	+	17458749	17459328	Bra009722	Bra009722	+	17463235	17464896	3907	upstream		TCONS_00009853	A02	-	Bra010073	A06	+	Bra010073
TCONS_00027311	A06	+	17458749	17459328	Bra009719	Bra009719	-	17439324	17447022	11727	upstream		TCONS_00009853	A02	-	Bra029268	A02	+	Bra029268
TCONS_00027311	A06	+	17458749	17459328	Bra009727	Bra009727	-	17491873	17492355	32545	downstream		TCONS_00009887	A02	-	Bra038661	A06	+	Bra038661
TCONS_00027311	A06	+	17458749	17459328	Bra009726	Bra009726	-	17485370	17486590	26042	downstream		TCONS_00009887	A02	-	Bra029203	A02	+	Bra029203
TCONS_00027311	A06	+	17458749	17459328	Bra009720	Bra009720	-	17451633	17452794	5955	upstream		TCONS_00009892	A02	-	Bra024257	A06	+	Bra024257
TCONS_00027311	A06	+	17458749	17459328	Bra009735	Bra009735	-	17530441	17532614	71113	downstream		TCONS_00009892	A02	-	Bra031940	A02	+	Bra031940
TCONS_00027311	A06	+	17458749	17459328	Bra009718	Bra009718	-	17379210	17380438	78311	upstream		TCONS_00009964	A02	-	Bra031820	A02	+	Bra031820
TCONS_00027311	A06	+	17458749	17459328	Bra009736	Bra009736	+	17535264	17538913	75936	upstream		TCONS_00010042	A03	+	Bra009684	A06	-	Bra009684
TCONS_00027311	A06	+	17458749	17459328	Bra009733	Bra009733	-	17524746	17525552	65418	downstream		TCONS_00010043	A03	+	Bra009684	A06	-	Bra009684
TCONS_00027311	A06	+	17458749	17459328	Bra009734	Bra009734	-	17527054	17528416	67726	downstream		TCONS_00010044	A03	+	Bra009684	A06	-	Bra009684
TCONS_00010858	A03	+	6748176	6748455	Bra029181	Bra029181	-	6749977	6750411	1522	downstream		TCONS_00010045	A03	+	Bra009684	A06	-	Bra009684
TCONS_00010858	A03	+	6748176	6748455	Bra029187	Bra029187	-	6765050	6766465	16595	downstream		TCONS_00010047	A03	+	Bra002527	A10	-	Bra002527
TCONS_00010858	A03	+	6748176	6748455	Bra022750	Bra022750	-	6822042	6823142	73587	downstream		TCONS_00010197	A03	+	Bra006032	A03	-	Bra006032
TCONS_00010858	A03	+	6748176	6748455	Bra029172	Bra029172	+	6695110	6695442	52734	downstream		TCONS_00010264	A03	+	Bra006131	A03	-	Bra006131
TCONS_00010858	A03	+	6748176	6748455	Bra029186	Bra029186	-	6762463	6764178	14008	downstream		TCONS_00010267	A03	+	Bra020916	A08	-	Bra020916
TCONS_00010858	A03	+	6748176	6748455	Bra029175	Bra029175	+	6708672	6710199	37977	downstream		TCONS_00010300	A03	+	Bra023430	A02	-	Bra023430
TCONS_00010858	A03	+	6748176	6748455	Bra029165	Bra029165	-	6666668	6667309	80867	upstream		TCONS_00010300	A03	+	Bra006211	A03	-	Bra006211
TCONS_00010858	A03	+	6748176	6748455	Bra022753	Bra022753	+	6835685	6837181	87230	upstream		TCONS_00010301	A03	+	Bra023430	A02	-	Bra023430
TCONS_00010858	A03	+	6748176	6748455	Bra029192	Bra029192	-	6784863	6787013	36408	downstream		TCONS_00010301	A03	+	Bra006211	A03	-	Bra006211
TCONS_00010858	A03	+	6748176	6748455	Bra029168	Bra029168	-	6672333	6673297	74879	upstream		TCONS_00010337	A03	+	Bra006261	A03	-	Bra006261
TCONS_00010858	A03	+	6748176	6748455	Bra029163	Bra029163	+	6659458	6660690	87486	downstream		TCONS_00010398	A03	+	Bra006328	A03	-	Bra006328
TCONS_00010858	A03	+	6748176	6748455	Bra022746	Bra022746	+	6811745	6813126	63290	upstream		TCONS_00010653	A03	+	Bra006750	A03	-	Bra006750
TCONS_00010858	A03	+	6748176	6748455	Bra029178	Bra029178	+	6720176	6723545	24631	downstream		TCONS_00010670	A03	+	Bra006774	A03	-	Bra006774
TCONS_00010858	A03	+	6748176	6748455	Bra029185	Bra029185	-	6759336	6761487	10881	downstream		TCONS_00010906	A03	+	Bra022801	A03	-	Bra022801
TCONS_00010858	A03	+	6748176	6748455	Bra022752	Bra022752	+	6828829	6830661	80374	upstream		TCONS_00010906	A03	+	Bra021635	A04	-	Bra021635
TCONS_00010858	A03	+	6748176	6748455	Bra029171	Bra029171	-	6684483	6686856	61320	upstream		TCONS_00010907	A03	+	Bra022804	A03	-	Bra022804
TCONS_00010858	A03	+	6748176	6748455	Bra029162	Bra029162	-	6649922	6658573	89603	upstream		TCONS_00010931	A03	+	Bra022842	A03	-	Bra022842
TCONS_00010858	A03	+	6748176	6748455	Bra029170	Bra029170	+	6682270	6684180	63996	downstream		TCONS_00011012	A03	+	Bra022958	A03	-	Bra022958
TCONS_00010858	A03	+	6748176	6748455	Bra022749	Bra022749	-	6817281	6819927	68826	downstream		TCONS_00011048	A03	+	Bra023022	A03	-	Bra023022
TCONS_00010858	A03	+	6748176	6748455	Bra029184	Bra029184	+	6756740	6759009	8285	upstream		TCONS_00011049	A03	+	Bra023022	A03	-	Bra023022
TCONS_00010858	A03	+	6748176	6748455	Bra029173	Bra029173	-	6698142	6700144	48032	upstream		TCONS_00011261	A03	+	Bra000270	A03	-	Bra000270
TCONS_00010858	A03	+	6748176	6748455	Bra029189	Bra029189	+	6769020	6769376	20565	upstream		TCONS_00011370	A03	+	Bra000440	A03	-	Bra000440
TCONS_00010858	A03	+	6748176	6748455	Bra029166	Bra029166	-	6668308	6669763	78413	upstream		TCONS_00011387	A03	+	Bra020858	A08	-	Bra020858
TCONS_00010858	A03	+	6748176	6748455	Bra029182	Bra029182	-	6751253	6752614	2798	downstream		TCONS_00011387	A03	+	Bra000461	A03	-	Bra000461
TCONS_00010858	A03	+	6748176	6748455	Bra029193	Bra029193	-	6788239	6792686	39784	downstream		TCONS_00011387	A03	+	Bra021441	A04	-	Bra021441
TCONS_00010858	A03	+	6748176	6748455	Bra029164	Bra029164	+	6662405	6664182	83994	downstream		TCONS_00011780	A03	+	Bra000988	A03	-	Bra000988
TCONS_00010858	A03	+	6748176	6748455	Bra022748	Bra022748	-	6815604	6816351	67149	downstream		TCONS_00011798	A03	+	Bra039121	A05	-	Bra039121
TCONS_00010858	A03	+	6748176	6748455	Bra029161	Bra029161	+	6648470	6649332	98844	downstream		TCONS_00011798	A03	+	Bra040512	A01	-	Bra040512
TCONS_00010858	A03	+	6748176	6748455	Bra029188	Bra029188	+	6766821	6768203	18366	upstream		TCONS_00011859	A03	+	Bra001102	A03	-	Bra001102
TCONS_00010858	A03	+	6748176	6748455	Bra029179	Bra029179	-	6725825	6739282	8894	upstream		TCONS_00012015	A03	+	Bra029711	A05	-	Bra029711
TCONS_00010858	A03	+	6748176	6748455	Bra029167	Bra029167	-	6670541	6671275	76901	upstream		TCONS_00012015	A03	+	Bra040055	A01	-	Bra040055
TCONS_00010858	A03	+	6748176	6748455	Bra029194	Bra029194	+	6796926	6801912	48471	upstream		TCONS_00012015	A03	+	Bra001346	A03	-	Bra001346
TCONS_00010858	A03	+	6748176	6748455	Bra029183	Bra029183	-	6753086	6755553	4631	downstream		TCONS_00012036	A03	+	Bra001392	A03	-	Bra001392
TCONS_00010858	A03	+	6748176	6748455	Bra029174	Bra029174	-	6707530	6708203	39973	upstream		TCONS_00012187	A03	+	Bra028651	A02	-	Bra028651
TCONS_00010858	A03	+	6748176	6748455	Bra029180	Bra029180	+	6743452	6745021	3155	downstream		TCONS_00012187	A03	+	Bra020721	A02	-	Bra020721
TCONS_00010858	A03	+	6748176	6748455	Bra029191	Bra029191	+	6779097	6784686	30642	upstream		TCONS_00012188	A03	+	Bra028651	A02	-	Bra028651
TCONS_00010858	A03	+	6748176	6748455	Bra022747	Bra022747	+	6813950	6815414	65495	upstream		TCONS_00012188	A03	+	Bra020721	A02	-	Bra020721
TCONS_00010858	A03	+	6748176	6748455	Bra029190	Bra029190	+	6776224	6777685	27769	upstream		TCONS_00012318	A03	+	Bra001810	A03	-	Bra001810
TCONS_00010858	A03	+	6748176	6748455	Bra029169	Bra029169	-	6674333	6677942	70234	upstream		TCONS_00012319	A03	+	Bra001810	A03	-	Bra001810
TCONS_00010858	A03	+	6748176	6748455	Bra029177	Bra029177	+	6717380	6718537	29639	downstream		TCONS_00012376	A03	+	Bra001905	A03	-	Bra001905
TCONS_00010858	A03	+	6748176	6748455	Bra022751	Bra022751	+	6824795	6828353	76340	upstream		TCONS_00012474	A03	+	Bra037206	A09	-	Bra037206
TCONS_00010858	A03	+	6748176	6748455	Bra029176	Bra029176	-	6711662	6713215	34961	upstream		TCONS_00012474	A03	+	Bra013147	A03	-	Bra013147
TCONS_00051059	Scaffold000096	-	692012	692299	Bra034515	Bra034515	-	681037	684761	7251	upstream		TCONS_00012516	A03	+	Bra037302	A09	-	Bra037302
TCONS_00051059	Scaffold000096	-	692012	692299	Bra034511	Bra034511	+	633868	635049	56963	downstream		TCONS_00012516	A03	+	Bra013069	A03	-	Bra013069
TCONS_00051059	Scaffold000096	-	692012	692299	Bra034517	Bra034517	+	752110	752328	59811	upstream		TCONS_00012516	A03	+	Bra013071	A03	-	Bra013071
TCONS_00051059	Scaffold000096	-	692012	692299	Bra034508	Bra034508	-	618191	618787	73225	upstream		TCONS_00012730	A03	+	Bra040578	Scaffold000219	-	Bra040578
TCONS_00051059	Scaffold000096	-	692012	692299	Bra034516	Bra034516	-	702731	704844	10432	downstream		TCONS_00012730	A03	+	Bra012721	A03	-	Bra012721
TCONS_00051059	Scaffold000096	-	692012	692299	Bra034513	Bra034513	+	655904	658679	33333	downstream		TCONS_00012916	A03	+	Bra008455	A02	-	Bra008455
TCONS_00051059	Scaffold000096	-	692012	692299	Bra034512	Bra034512	+	637770	642722	49290	downstream		TCONS_00012916	A03	+	Bra019367	A03	-	Bra019367
TCONS_00051059	Scaffold000096	-	692012	692299	Bra034518	Bra034518	-	760346	764464	68047	downstream		TCONS_00012941	A03	+	Bra013682	A01	-	Bra013682
TCONS_00051059	Scaffold000096	-	692012	692299	Bra034507	Bra034507	+	610832	611143	80869	downstream		TCONS_00012941	A03	+	Bra019314	A03	-	Bra019314
TCONS_00051059	Scaffold000096	-	692012	692299	Bra034514	Bra034514	+	676827	677339	14673	downstream		TCONS_00012941	A03	+	Bra019316	A03	-	Bra019316
TCONS_00051059	Scaffold000096	-	692012	692299	Bra034510	Bra034510	+	629484	630693	61319	downstream		TCONS_00012977	A03	+	Bra039517	Scaffold000167	-	Bra039517
TCONS_00051059	Scaffold000096	-	692012	692299	Bra034506	Bra034506	-	602764	605024	86988	upstream		TCONS_00013289	A03	+	Bra008885	A10	-	Bra008885
TCONS_00022258	A05	+	19606629	19607074	Bra022241	Bra022241	+	19600497	19602402	4227	downstream		TCONS_00013493	A03	+	Bra011700	A01	-	Bra011700
TCONS_00022258	A05	+	19606629	19607074	Bra022255	Bra022255	-	19520088	19522663	83966	upstream		TCONS_00013497	A03	+	Bra017782	A03	-	Bra017782
TCONS_00022258	A05	+	19606629	19607074	Bra022232	Bra022232	-	19638792	19642102	31718	downstream		TCONS_00013546	A03	+	Bra017895	A03	-	Bra017895
TCONS_00022258	A05	+	19606629	19607074	Bra022228	Bra022228	-	19658058	19659245	50984	downstream		TCONS_00013558	A03	-	Bra005662	A03	+	Bra005662
TCONS_00022258	A05	+	19606629	19607074	Bra022249	Bra022249	-	19554850	19557276	49353	upstream		TCONS_00013618	A03	-	Bra005760	A03	+	Bra005760
TCONS_00022258	A05	+	19606629	19607074	Bra022248	Bra022248	-	19575184	19577700	28929	upstream		TCONS_00013720	A03	-	Bra005913	A03	+	Bra005913
TCONS_00022258	A05	+	19606629	19607074	Bra022256	Bra022256	-	19518638	19519181	87448	upstream		TCONS_00013777	A03	-	Bra005995	A03	+	Bra005995
TCONS_00022258	A05	+	19606629	19607074	Bra022247	Bra022247	-	19575832	19580220	26409	upstream		TCONS_00013891	A03	-	Bra002231	A10	+	Bra002231
TCONS_00022258	A05	+	19606629	19607074	Bra022252	Bra022252	+	19538117	19539179	67450	downstream		TCONS_00013891	A03	-	Bra006142	A03	+	Bra006142
TCONS_00022258	A05	+	19606629	19607074	Bra022259	Bra022259	-	19507684	19509918	96711	upstream		TCONS_00013895	A03	-	Bra006145	A03	+	Bra006145
TCONS_00022258	A05	+	19606629	19607074	Bra022245	Bra022245	+	19588819	19590444	16185	downstream		TCONS_00013899	A03	-	Bra002407	A10	+	Bra002407
TCONS_00022258	A05	+	19606629	19607074	Bra022251	Bra022251	+	19539754	19545853	60776	downstream		TCONS_00014149	A03	-	Bra002290	A10	+	Bra002290
TCONS_00022258	A05	+	19606629	19607074	Bra022253	Bra022253	-	19531309	19532018	74611	upstream		TCONS_00014159	A03	-	Bra002318	A10	+	Bra002318
TCONS_00022258	A05	+	19606629	19607074	Bra022257	Bra022257	+	19513692	19514989	91640	downstream		TCONS_00014218	A03	-	Bra006651	A03	+	Bra006651
TCONS_00022258	A05	+	19606629	19607074	Bra022239	Bra022239	-	19608907	19611441	1833	downstream		TCONS_00014221	A03	-	Bra031603	A09	+	Bra031603
TCONS_00022258	A05	+	19606629	19607074	Bra022246	Bra022246	-	19585639	19587486	19143	upstream		TCONS_00014221	A03	-	Bra020250	A02	+	Bra020250
TCONS_00022258	A05	+	19606629	19607074	Bra022237	Bra022237	+	19617240	19618358	10166	upstream		TCONS_00014221	A03	-	Bra020252	A02	+	Bra020252
TCONS_00022258	A05	+	19606629	19607074	Bra022229	Bra022229	-	19649069	19650861	41995	downstream		TCONS_00014221	A03	-	Bra006660	A03	+	Bra006660
TCONS_00022258	A05	+	19606629	19607074	Bra022236	Bra022236	-	19620484	19622535	13410	downstream		TCONS_00014254	A03	-	Bra006706	A03	+	Bra006706
TCONS_00022258	A05	+	19606629	19607074	Bra022254	Bra022254	-	19523635	19526215	80414	upstream		TCONS_00014322	A03	-	Bra038470	A01	+	Bra038470
TCONS_00022258	A05	+	19606629	19607074	Bra022230	Bra022230	+	19649061	19649569	41987	upstream		TCONS_00014327	A03	-	Bra020445	A02	+	Bra020445
TCONS_00022258	A05	+	19606629	19607074	Bra022238	Bra022238	+	19611697	19616372	4623	upstream		TCONS_00014327	A03	-	Bra006824	A03	+	Bra006824
TCONS_00022258	A05	+	19606629	19607074	Bra022221	Bra022221	+	19694437	19695333	87363	upstream		TCONS_00014440	A03	-	Bra029039	A03	+	Bra029039
TCONS_00022258	A05	+	19606629	19607074	Bra022226	Bra022226	-	19662114	19663194	55040	downstream		TCONS_00014474	A03	-	Bra029118	A03	+	Bra029118
TCONS_00022258	A05	+	19606629	19607074	Bra022244	Bra022244	-	19590876	19592071	14558	upstream		TCONS_00014480	A03	-	Bra029133	A03	+	Bra029133
TCONS_00022258	A05	+	19606629	19607074	Bra022227	Bra022227	-	19660494	19661414	53420	downstream		TCONS_00014551	A03	-	Bra022798	A03	+	Bra022798
TCONS_00022258	A05	+	19606629	19607074	Bra022224	Bra022224	+	19672448	19673185	65374	upstream		TCONS_00014643	A03	-	Bra022946	A03	+	Bra022946
TCONS_00022258	A05	+	19606629	19607074	Bra022222	Bra022222	-	19677639	19677887	70565	downstream		TCONS_00014643	A03	-	Bra021865	A04	+	Bra021865
TCONS_00022258	A05	+	19606629	19607074	Bra022234	Bra022234	+	19630925	19632899	23851	upstream		TCONS_00014879	A03	-	Bra004608	A05	+	Bra004608
TCONS_00022258	A05	+	19606629	19607074	Bra022223	Bra022223	+	19673742	19675714	66668	upstream		TCONS_00015037	A03	-	Bra000390	A03	+	Bra000390
TCONS_00022258	A05	+	19606629	19607074	Bra022250	Bra022250	-	19546532	19548666	57963	upstream		TCONS_00015086	A03	-	Bra000479	A03	+	Bra000479
TCONS_00022258	A05	+	19606629	19607074	Bra022225	Bra022225	-	19664750	19665196	57676	downstream		TCONS_00015099	A03	-	Bra000493	A03	+	Bra000493
TCONS_00022258	A05	+	19606629	19607074	Bra022231	Bra022231	+	19647870	19648772	40796	upstream		TCONS_00015503	A03	-	Bra001120	A03	+	Bra001120
TCONS_00022258	A05	+	19606629	19607074	Bra022233	Bra022233	-	19633895	19637029	26821	downstream		TCONS_00015608	A03	-	Bra001271	A03	+	Bra001271
TCONS_00022258	A05	+	19606629	19607074	Bra022242	Bra022242	+	19595634	19599564	7065	downstream		TCONS_00015761	A03	-	Bra039377	Scaffold000164	+	Bra039377
TCONS_00022258	A05	+	19606629	19607074	Bra022243	Bra022243	-	19593268	19594277	12352	upstream		TCONS_00015761	A03	-	Bra001493	A03	+	Bra001493
TCONS_00022258	A05	+	19606629	19607074	Bra022235	Bra022235	-	19625592	19628667	18518	downstream		TCONS_00015807	A03	-	Bra001572	A03	+	Bra001572
TCONS_00022258	A05	+	19606629	19607074	Bra022258	Bra022258	+	19510683	19510901	95728	downstream		TCONS_00015890	A03	-	Bra001734	A03	+	Bra001734
TCONS_00019589	A04	-	8870956	8873433	Bra025461	Bra025461	+	8952508	8956290	79075	upstream		TCONS_00015947	A03	-	Bra001821	A03	+	Bra001821
TCONS_00019589	A04	-	8870956	8873433	Bra025474	Bra025474	+	8883157	8884029	9724	upstream		TCONS_00016033	A03	-	Bra014801	A04	+	Bra014801
TCONS_00019589	A04	-	8870956	8873433	Bra025475	Bra025475	+	8880704	8881492	7271	upstream		TCONS_00016062	A03	-	Bra005885	A03	+	Bra005885
TCONS_00019589	A04	-	8870956	8873433	Bra025465	Bra025465	+	8935321	8935788	61888	upstream		TCONS_00016156	A03	-	Bra013050	A03	+	Bra013050
TCONS_00019589	A04	-	8870956	8873433	Bra025470	Bra025470	-	8906218	8908618	32785	downstream		TCONS_00016235	A03	-	Bra035920	A09	+	Bra035920
TCONS_00019589	A04	-	8870956	8873433	Bra025462	Bra025462	+	8940780	8943902	67347	upstream		TCONS_00016235	A03	-	Bra012944	A03	+	Bra012944
TCONS_00019589	A04	-	8870956	8873433	Bra025481	Bra025481	+	8832974	8834884	36072	downstream		TCONS_00016283	A03	-	Bra012852	A03	+	Bra012852
TCONS_00019589	A04	-	8870956	8873433	Bra025459	Bra025459	+	8967996	8974453	94563	upstream		TCONS_00016298	A03	-	Bra012830	A03	+	Bra012830
TCONS_00019589	A04	-	8870956	8873433	Bra025473	Bra025473	-	8884726	8885616	11293	downstream		TCONS_00016315	A03	-	Bra006927	A09	+	Bra006927
TCONS_00019589	A04	-	8870956	8873433	Bra025482	Bra025482	+	8829981	8830448	40508	downstream		TCONS_00016315	A03	-	Bra012801	A03	+	Bra012801
TCONS_00019589	A04	-	8870956	8873433	Bra025464	Bra025464	-	8937199	8937797	63766	downstream		TCONS_00016356	A03	-	Bra016210	A07	+	Bra016210
TCONS_00019589	A04	-	8870956	8873433	Bra025484	Bra025484	+	8800708	8803103	67853	downstream		TCONS_00016357	A03	-	Bra016210	A07	+	Bra016210
TCONS_00019589	A04	-	8870956	8873433	Bra025477	Bra025477	-	8850812	8852305	18651	upstream		TCONS_00016358	A03	-	Bra016210	A07	+	Bra016210
TCONS_00019589	A04	-	8870956	8873433	Bra025472	Bra025472	+	8889584	8891204	16151	upstream		TCONS_00016539	A03	-	Bra027347	A05	+	Bra027347
TCONS_00019589	A04	-	8870956	8873433	Bra025486	Bra025486	-	8780921	8782373	88583	upstream		TCONS_00016544	A03	-	Bra019402	A03	+	Bra019402
TCONS_00019589	A04	-	8870956	8873433	Bra025463	Bra025463	+	8937994	8939153	64561	upstream		TCONS_00016544	A03	-	Bra019405	A03	+	Bra019405
TCONS_00019589	A04	-	8870956	8873433	Bra025460	Bra025460	+	8960688	8962997	87255	upstream		TCONS_00016706	A03	-	Bra019131	A03	+	Bra019131
TCONS_00019589	A04	-	8870956	8873433	Bra025480	Bra025480	-	8838357	8839820	31136	upstream		TCONS_00016706	A03	-	Bra019132	A03	+	Bra019132
TCONS_00019589	A04	-	8870956	8873433	Bra025471	Bra025471	-	8899749	8900885	26316	downstream		TCONS_00016712	A03	-	Bra014595	A04	+	Bra014595
TCONS_00019589	A04	-	8870956	8873433	Bra025487	Bra025487	-	8776614	8778066	92890	upstream		TCONS_00016712	A03	-	Bra019119	A03	+	Bra019119
TCONS_00019589	A04	-	8870956	8873433	Bra025468	Bra025468	-	8914305	8916522	40872	downstream		TCONS_00016753	A03	-	Bra019061	A03	+	Bra019061
TCONS_00019589	A04	-	8870956	8873433	Bra025466	Bra025466	+	8923702	8925266	50269	upstream		TCONS_00016754	A03	-	Bra019058	A03	+	Bra019058
TCONS_00019589	A04	-	8870956	8873433	Bra025488	Bra025488	+	8771304	8773586	97370	downstream		TCONS_00016798	A03	-	Bra037930	A10	+	Bra037930
TCONS_00019589	A04	-	8870956	8873433	Bra025467	Bra025467	+	8917451	8921369	44018	upstream		TCONS_00016850	A03	-	Bra011195	A01	+	Bra011195
TCONS_00019589	A04	-	8870956	8873433	Bra025485	Bra025485	-	8789305	8794916	76040	upstream		TCONS_00016859	A03	-	Bra024065	A03	+	Bra024065
TCONS_00019589	A04	-	8870956	8873433	Bra025483	Bra025483	+	8828939	8829400	41556	downstream		TCONS_00016877	A03	-	Bra024042	A03	+	Bra024042
TCONS_00019589	A04	-	8870956	8873433	Bra025469	Bra025469	-	8910338	8910857	36905	downstream		TCONS_00016885	A03	-	Bra024031	A03	+	Bra024031
TCONS_00019589	A04	-	8870956	8873433	Bra025479	Bra025479	-	8845305	8845490	25466	upstream		TCONS_00016887	A03	-	Bra039655	A06	+	Bra039655
TCONS_00019589	A04	-	8870956	8873433	Bra025478	Bra025478	+	8845925	8846233	24723	downstream		TCONS_00016887	A03	-	Bra031214	A09	+	Bra031214
TCONS_00028859	A06	-	5967197	5967441	Bra026068	Bra026068	+	5964163	5967100	97	downstream		TCONS_00016887	A03	-	Bra024030	A03	+	Bra024030
TCONS_00028859	A06	-	5967197	5967441	Bra026054	Bra026054	+	6020637	6020837	53196	upstream		TCONS_00016976	A03	-	Bra017606	A03	+	Bra017606
TCONS_00028859	A06	-	5967197	5967441	Bra026050	Bra026050	+	6034992	6035421	67551	upstream		TCONS_00016976	A03	-	Bra036977	A03	+	Bra036977
TCONS_00028859	A06	-	5967197	5967441	Bra026076	Bra026076	+	5941746	5944229	22968	downstream		TCONS_00016994	A03	-	Bra017629	A03	+	Bra017629
TCONS_00028859	A06	-	5967197	5967441	Bra026063	Bra026063	-	5982719	5982955	15278	downstream		TCONS_00016995	A03	-	Bra022093	A02	+	Bra022093
TCONS_00028859	A06	-	5967197	5967441	Bra026047	Bra026047	-	6046975	6047445	79534	downstream		TCONS_00017090	A03	-	Bra017816	A03	+	Bra017816
TCONS_00028859	A06	-	5967197	5967441	Bra026095	Bra026095	-	5872598	5873831	93366	upstream		TCONS_00017136	A03	-	Bra017887	A03	+	Bra017887
TCONS_00028859	A06	-	5967197	5967441	Bra026089	Bra026089	-	5893113	5896759	70438	upstream		TCONS_00017137	A03	-	Bra017889	A03	+	Bra017889
TCONS_00028859	A06	-	5967197	5967441	Bra026049	Bra026049	-	6036440	6039271	68999	downstream		TCONS_00017248	A04	+	Bra025628	A04	-	Bra025628
TCONS_00028859	A06	-	5967197	5967441	Bra026081	Bra026081	-	5921432	5923338	43859	upstream		TCONS_00017296	A04	+	Bra014536	A04	-	Bra014536
TCONS_00028859	A06	-	5967197	5967441	Bra026096	Bra026096	+	5871295	5872248	94949	downstream		TCONS_00017297	A04	+	Bra014536	A04	-	Bra014536
TCONS_00028859	A06	-	5967197	5967441	Bra026070	Bra026070	+	5958535	5959338	7859	downstream		TCONS_00017421	A04	+	Bra014727	A04	-	Bra014727
TCONS_00028859	A06	-	5967197	5967441	Bra026094	Bra026094	+	5874771	5881083	86114	downstream		TCONS_00017442	A04	+	Bra014779	A04	-	Bra014779
TCONS_00028859	A06	-	5967197	5967441	Bra026048	Bra026048	-	6042375	6043407	74934	downstream		TCONS_00017525	A04	+	Bra025529	A04	-	Bra025529
TCONS_00028859	A06	-	5967197	5967441	Bra026055	Bra026055	-	6017294	6019833	49853	downstream		TCONS_00017649	A04	+	Bra023917	A01	-	Bra023917
TCONS_00028859	A06	-	5967197	5967441	Bra026045	Bra026045	+	6062152	6066137	94711	upstream		TCONS_00017833	A04	+	Bra030337	A04	-	Bra030337
TCONS_00028859	A06	-	5967197	5967441	Bra026062	Bra026062	+	5990208	5991764	22767	upstream		TCONS_00017950	A04	+	Bra004166	A07	-	Bra004166
TCONS_00028859	A06	-	5967197	5967441	Bra026087	Bra026087	+	5902589	5904451	62746	downstream		TCONS_00017950	A04	+	Bra025438	A04	-	Bra025438
TCONS_00028859	A06	-	5967197	5967441	Bra026066	Bra026066	+	5973285	5974244	5844	upstream		TCONS_00018007	A04	+	Bra030240	A04	-	Bra030240
TCONS_00028859	A06	-	5967197	5967441	Bra026058	Bra026058	+	6007926	6010112	40485	upstream		TCONS_00018020	A04	+	Bra040096	A01	-	Bra040096
TCONS_00028859	A06	-	5967197	5967441	Bra026051	Bra026051	-	6029447	6030490	62006	downstream		TCONS_00018153	A04	+	Bra034282	A04	-	Bra034282
TCONS_00028859	A06	-	5967197	5967441	Bra026069	Bra026069	-	5959793	5964261	2936	upstream		TCONS_00018290	A04	+	Bra021638	A04	-	Bra021638
TCONS_00028859	A06	-	5967197	5967441	Bra026084	Bra026084	-	5912047	5913990	53207	upstream		TCONS_00018446	A04	+	Bra021937	A04	-	Bra021937
TCONS_00028859	A06	-	5967197	5967441	Bra026079	Bra026079	-	5926873	5927154	40043	upstream		TCONS_00018589	A04	+	Bra017064	A04	-	Bra017064
TCONS_00028859	A06	-	5967197	5967441	Bra026086	Bra026086	-	5904523	5907153	60044	upstream		TCONS_00018615	A04	+	Bra007796	A09	-	Bra007796
TCONS_00028859	A06	-	5967197	5967441	Bra026059	Bra026059	-	6002445	6005623	35004	downstream		TCONS_00018615	A04	+	Bra017036	A04	-	Bra017036
TCONS_00028859	A06	-	5967197	5967441	Bra026071	Bra026071	-	5957992	5958251	8946	upstream		TCONS_00018627	A04	+	Bra017016	A04	-	Bra017016
TCONS_00028859	A06	-	5967197	5967441	Bra026075	Bra026075	+	5945202	5947042	20155	downstream		TCONS_00018690	A04	+	Bra016909	A04	-	Bra016909
TCONS_00028859	A06	-	5967197	5967441	Bra026077	Bra026077	-	5936340	5937224	29973	upstream		TCONS_00018697	A04	+	Bra000246	A03	-	Bra000246
TCONS_00028859	A06	-	5967197	5967441	Bra026061	Bra026061	+	5994552	5996117	27111	upstream		TCONS_00018912	A04	+	Bra021453	A04	-	Bra021453
TCONS_00028859	A06	-	5967197	5967441	Bra026083	Bra026083	+	5914352	5916078	51119	downstream		TCONS_00018976	A04	-	Bra009587	A10	+	Bra009587
TCONS_00028859	A06	-	5967197	5967441	Bra026085	Bra026085	-	5908309	5909897	57300	upstream		TCONS_00019034	A04	-	Bra014526	A04	+	Bra014526
TCONS_00028859	A06	-	5967197	5967441	Bra026092	Bra026092	+	5883791	5884367	82830	downstream		TCONS_00019094	A04	-	Bra014637	A04	+	Bra014637
TCONS_00028859	A06	-	5967197	5967441	Bra026078	Bra026078	-	5929626	5931078	36119	upstream		TCONS_00019094	A04	-	Bra014639	A04	+	Bra014639
TCONS_00028859	A06	-	5967197	5967441	Bra026074	Bra026074	-	5947435	5948561	18636	upstream		TCONS_00019095	A04	-	Bra014639	A04	+	Bra014639
TCONS_00028859	A06	-	5967197	5967441	Bra026053	Bra026053	+	6022182	6022703	54741	upstream		TCONS_00019095	A04	-	Bra014643	A04	+	Bra014643
TCONS_00028859	A06	-	5967197	5967441	Bra026072	Bra026072	+	5951820	5955929	11268	downstream		TCONS_00019099	A04	-	Bra014651	A04	+	Bra014651
TCONS_00028859	A06	-	5967197	5967441	Bra026065	Bra026065	-	5974646	5978788	7205	downstream		TCONS_00019105	A04	-	Bra014676	A04	+	Bra014676
TCONS_00028859	A06	-	5967197	5967441	Bra026091	Bra026091	+	5885101	5889006	78191	downstream		TCONS_00019111	A04	-	Bra014686	A04	+	Bra014686
TCONS_00028859	A06	-	5967197	5967441	Bra026080	Bra026080	+	5925023	5926183	41014	downstream		TCONS_00019236	A04	-	Bra039796	A04	+	Bra039796
TCONS_00028859	A06	-	5967197	5967441	Bra026046	Bra026046	+	6058319	6059306	90878	upstream		TCONS_00019252	A04	-	Bra038300	A06	+	Bra038300
TCONS_00028859	A06	-	5967197	5967441	Bra026097	Bra026097	+	5866227	5870023	97174	downstream		TCONS_00019252	A04	-	Bra025559	A04	+	Bra025559
TCONS_00028859	A06	-	5967197	5967441	Bra026052	Bra026052	+	6028331	6028818	60890	upstream		TCONS_00019308	A04	-	Bra033464	A04	+	Bra033464
TCONS_00028859	A06	-	5967197	5967441	Bra026093	Bra026093	+	5882169	5883068	84129	downstream		TCONS_00019443	A04	-	Bra040921	Scaffold000313	+	Bra040921
TCONS_00028859	A06	-	5967197	5967441	Bra026090	Bra026090	+	5890007	5892805	74392	downstream		TCONS_00019520	A04	-	Bra013318	A01	+	Bra013318
TCONS_00028859	A06	-	5967197	5967441	Bra026057	Bra026057	+	6013460	6014262	46019	upstream		TCONS_00019521	A04	-	Bra013318	A01	+	Bra013318
TCONS_00028859	A06	-	5967197	5967441	Bra026060	Bra026060	+	6000358	6002345	32917	upstream		TCONS_00019522	A04	-	Bra013318	A01	+	Bra013318
TCONS_00028859	A06	-	5967197	5967441	Bra026088	Bra026088	+	5901322	5901973	65224	downstream		TCONS_00019558	A04	-	Bra025523	A04	+	Bra025523
TCONS_00028859	A06	-	5967197	5967441	Bra026067	Bra026067	+	5968439	5970532	998	upstream		TCONS_00019670	A04	-	Bra030263	A04	+	Bra030263
TCONS_00028859	A06	-	5967197	5967441	Bra026082	Bra026082	+	5918548	5921199	45998	downstream		TCONS_00019704	A04	-	Bra030203	A04	+	Bra030203
TCONS_00028859	A06	-	5967197	5967441	Bra026056	Bra026056	+	6015035	6016722	47594	upstream		TCONS_00020017	A04	-	Bra035006	Scaffold000100	+	Bra035006
TCONS_00028859	A06	-	5967197	5967441	Bra026064	Bra026064	+	5979213	5981256	11772	upstream		TCONS_00020017	A04	-	Bra021681	A04	+	Bra021681
TCONS_00028859	A06	-	5967197	5967441	Bra026073	Bra026073	+	5948728	5949598	17599	downstream		TCONS_00020085	A04	-	Bra021796	A04	+	Bra021796
TCONS_00012069	A03	+	16449026	16449683	Bra001453	Bra001453	-	16454612	16456042	4929	downstream		TCONS_00020091	A04	-	Bra032493	A09	+	Bra032493
TCONS_00012069	A03	+	16449026	16449683	Bra001430	Bra001430	-	16363211	16365257	83769	upstream		TCONS_00020091	A04	-	Bra022893	A03	+	Bra022893
TCONS_00012069	A03	+	16449026	16449683	Bra001433	Bra001433	-	16376268	16378318	70708	upstream		TCONS_00020091	A04	-	Bra021804	A04	+	Bra021804
TCONS_00012069	A03	+	16449026	16449683	Bra001445	Bra001445	+	16425936	16427088	21938	downstream		TCONS_00020120	A04	-	Bra021856	A04	+	Bra021856
TCONS_00012069	A03	+	16449026	16449683	Bra001464	Bra001464	+	16505940	16506731	56257	upstream		TCONS_00020148	A04	-	Bra021910	A04	+	Bra021910
TCONS_00012069	A03	+	16449026	16449683	Bra001458	Bra001458	-	16480695	16487231	31012	downstream		TCONS_00020200	A04	-	Bra041004	Scaffold000366	+	Bra041004
TCONS_00012069	A03	+	16449026	16449683	Bra001449	Bra001449	+	16437053	16438278	10748	downstream		TCONS_00020200	A04	-	Bra031494	A01	+	Bra031494
TCONS_00012069	A03	+	16449026	16449683	Bra001466	Bra001466	+	16518757	16520980	69074	upstream		TCONS_00020224	A04	-	Bra023067	A03	+	Bra023067
TCONS_00012069	A03	+	16449026	16449683	Bra001429	Bra001429	-	16360261	16362631	86395	upstream		TCONS_00020224	A04	-	Bra017239	A04	+	Bra017239
TCONS_00012069	A03	+	16449026	16449683	Bra001436	Bra001436	-	16389573	16391292	57734	upstream		TCONS_00020269	A04	-	Bra017189	A04	+	Bra017189
TCONS_00012069	A03	+	16449026	16449683	Bra001435	Bra001435	+	16385860	16388858	60168	downstream		TCONS_00020418	A04	-	Bra016933	A04	+	Bra016933
TCONS_00012069	A03	+	16449026	16449683	Bra001434	Bra001434	-	16382544	16384030	64996	upstream		TCONS_00020505	A04	-	Bra040337	A04	+	Bra040337
TCONS_00012069	A03	+	16449026	16449683	Bra001467	Bra001467	+	16522190	16524126	72507	upstream		TCONS_00020516	A04	-	Bra000384	A03	+	Bra000384
TCONS_00012069	A03	+	16449026	16449683	Bra001431	Bra001431	+	16366557	16372651	76375	downstream		TCONS_00020516	A04	-	Bra040319	A04	+	Bra040319
TCONS_00012069	A03	+	16449026	16449683	Bra001443	Bra001443	+	16422067	16423906	25120	downstream		TCONS_00020677	A05	+	Bra004521	A05	-	Bra004521
TCONS_00012069	A03	+	16449026	16449683	Bra001456	Bra001456	+	16470649	16473499	20966	upstream		TCONS_00020822	A05	+	Bra004762	A05	-	Bra004762
TCONS_00012069	A03	+	16449026	16449683	Bra001462	Bra001462	+	16499385	16502376	49702	upstream		TCONS_00021095	A05	+	Bra005215	A05	-	Bra005215
TCONS_00012069	A03	+	16449026	16449683	Bra001448	Bra001448	-	16435392	16436218	12808	upstream		TCONS_00021141	A05	+	Bra031211	A09	-	Bra031211
TCONS_00012069	A03	+	16449026	16449683	Bra001432	Bra001432	-	16373236	16374273	74753	upstream		TCONS_00021344	A05	+	Bra005547	A05	-	Bra005547
TCONS_00012069	A03	+	16449026	16449683	Bra001444	Bra001444	-	16424408	16425595	23431	upstream		TCONS_00021364	A05	+	Bra014669	A04	-	Bra014669
TCONS_00012069	A03	+	16449026	16449683	Bra001468	Bra001468	+	16524931	16526661	75248	upstream		TCONS_00021499	A05	+	Bra018387	A05	-	Bra018387
TCONS_00012069	A03	+	16449026	16449683	Bra001457	Bra001457	-	16474528	16476872	24845	downstream		TCONS_00021554	A05	+	Bra039482	A05	-	Bra039482
TCONS_00012069	A03	+	16449026	16449683	Bra001440	Bra001440	-	16405503	16407883	41143	upstream		TCONS_00021555	A05	+	Bra000478	A03	-	Bra000478
TCONS_00012069	A03	+	16449026	16449683	Bra001437	Bra001437	-	16396380	16397992	51034	upstream		TCONS_00021565	A05	+	Bra039495	A05	-	Bra039495
TCONS_00012069	A03	+	16449026	16449683	Bra001439	Bra001439	-	16402140	16403560	45466	upstream		TCONS_00021595	A05	+	Bra037094	A05	-	Bra037094
TCONS_00012069	A03	+	16449026	16449683	Bra001438	Bra001438	-	16398923	16400926	48100	upstream		TCONS_00021648	A05	+	Bra030367	A05	-	Bra030367
TCONS_00012069	A03	+	16449026	16449683	Bra001428	Bra001428	-	16352507	16353747	95279	upstream		TCONS_00021648	A05	+	Bra030368	A05	-	Bra030368
TCONS_00012069	A03	+	16449026	16449683	Bra001471	Bra001471	-	16532926	16534316	83243	downstream		TCONS_00021704	A05	+	Bra030442	A05	-	Bra030442
TCONS_00012069	A03	+	16449026	16449683	Bra001427	Bra001427	+	16349161	16350547	98479	downstream		TCONS_00021705	A05	+	Bra030442	A05	-	Bra030442
TCONS_00012069	A03	+	16449026	16449683	Bra001447	Bra001447	+	16433233	16434819	14207	downstream		TCONS_00021738	A05	+	Bra036287	A09	-	Bra036287
TCONS_00012069	A03	+	16449026	16449683	Bra001450	Bra001450	+	16439541	16440674	8352	downstream		TCONS_00021794	A05	+	Bra032203	A05	-	Bra032203
TCONS_00012069	A03	+	16449026	16449683	Bra001470	Bra001470	-	16529417	16531945	79734	downstream		TCONS_00021795	A05	+	Bra032203	A05	-	Bra032203
TCONS_00012069	A03	+	16449026	16449683	Bra001441	Bra001441	-	16419221	16419588	29438	upstream		TCONS_00021846	A05	+	Bra039243	Scaffold000162	-	Bra039243
TCONS_00012069	A03	+	16449026	16449683	Bra001455	Bra001455	-	16468471	16469749	18788	downstream		TCONS_00021846	A05	+	Bra039244	Scaffold000162	-	Bra039244
TCONS_00012069	A03	+	16449026	16449683	Bra001461	Bra001461	+	16497410	16497889	47727	upstream		TCONS_00021951	A05	+	Bra033899	A05	-	Bra033899
TCONS_00012069	A03	+	16449026	16449683	Bra001452	Bra001452	-	16442893	16443081	5945	upstream		TCONS_00022056	A05	+	Bra029439	A09	-	Bra029439
TCONS_00012069	A03	+	16449026	16449683	Bra001460	Bra001460	-	16490619	16491737	40936	downstream		TCONS_00022060	A05	+	Bra023183	A09	-	Bra023183
TCONS_00012069	A03	+	16449026	16449683	Bra001469	Bra001469	+	16528110	16529234	78427	upstream		TCONS_00022060	A05	+	Bra031825	A02	-	Bra031825
TCONS_00012069	A03	+	16449026	16449683	Bra001463	Bra001463	-	16502511	16503221	52828	downstream		TCONS_00022060	A05	+	Bra031238	A05	-	Bra031238
TCONS_00012069	A03	+	16449026	16449683	Bra001465	Bra001465	-	16507717	16508523	58034	downstream		TCONS_00022060	A05	+	Bra032234	A05	-	Bra032234
TCONS_00012069	A03	+	16449026	16449683	Bra001472	Bra001472	-	16535345	16536804	85662	downstream		TCONS_00022249	A05	+	Bra022256	A05	-	Bra022256
TCONS_00012069	A03	+	16449026	16449683	Bra001454	Bra001454	-	16459496	16462613	9813	downstream		TCONS_00022258	A05	+	Bra022240	A05	-	Bra022240
TCONS_00012069	A03	+	16449026	16449683	Bra001459	Bra001459	+	16487735	16489262	38052	upstream		TCONS_00022262	A05	+	Bra022225	A05	-	Bra022225
TCONS_00012069	A03	+	16449026	16449683	Bra001446	Bra001446	-	16427364	16432290	16736	upstream		TCONS_00022262	A05	+	Bra021258	A01	-	Bra021258
TCONS_00012069	A03	+	16449026	16449683	Bra001473	Bra001473	-	16542902	16543282	93219	downstream		TCONS_00022383	A05	+	Bra027324	A05	-	Bra027324
TCONS_00012069	A03	+	16449026	16449683	Bra001451	Bra001451	-	16441142	16442296	6730	upstream		TCONS_00022498	A05	+	Bra028993	A03	-	Bra028993
TCONS_00013238	A03	+	28051667	28052000	Bra024043	Bra024043	-	28043562	28047658	4009	upstream		TCONS_00022755	A05	+	Bra029691	A05	-	Bra029691
TCONS_00013238	A03	+	28051667	28052000	Bra024054	Bra024054	+	27989711	27990761	60906	downstream		TCONS_00022885	A05	+	Bra006459	A03	-	Bra006459
TCONS_00013238	A03	+	28051667	28052000	Bra024038	Bra024038	-	28074457	28076305	22457	downstream		TCONS_00022932	A05	+	Bra031945	A05	-	Bra031945
TCONS_00013238	A03	+	28051667	28052000	Bra024053	Bra024053	+	27991713	27992034	59633	downstream		TCONS_00023083	A05	-	Bra000453	A03	+	Bra000453
TCONS_00013238	A03	+	28051667	28052000	Bra024055	Bra024055	+	27985593	27986572	65095	downstream		TCONS_00023223	A05	-	Bra000244	A03	+	Bra000244
TCONS_00013238	A03	+	28051667	28052000	Bra024045	Bra024045	-	28038167	28038631	13036	upstream		TCONS_00023223	A05	-	Bra016902	A04	+	Bra016902
TCONS_00013238	A03	+	28051667	28052000	Bra024052	Bra024052	-	27998991	27999305	52362	upstream		TCONS_00023373	A05	-	Bra004942	A05	+	Bra004942
TCONS_00013238	A03	+	28051667	28052000	Bra024040	Bra024040	-	28071517	28073426	19517	downstream		TCONS_00023470	A05	-	Bra002652	A10	+	Bra002652
TCONS_00013238	A03	+	28051667	28052000	Bra024049	Bra024049	+	28021187	28022711	28956	downstream		TCONS_00023608	A05	-	Bra005339	A05	+	Bra005339
TCONS_00013238	A03	+	28051667	28052000	Bra024034	Bra024034	-	28090169	28090441	38169	downstream		TCONS_00023634	A05	-	Bra034905	A08	+	Bra034905
TCONS_00013238	A03	+	28051667	28052000	Bra024056	Bra024056	-	27975528	27975902	75765	upstream		TCONS_00023634	A05	-	Bra040876	Scaffold000292	+	Bra040876
TCONS_00013238	A03	+	28051667	28052000	Bra024031	Bra024031	+	28134386	28134637	82386	upstream		TCONS_00023634	A05	-	Bra005391	A05	+	Bra005391
TCONS_00013238	A03	+	28051667	28052000	Bra024048	Bra024048	-	28022969	28025080	26587	upstream		TCONS_00023695	A05	-	Bra005506	A05	+	Bra005506
TCONS_00013238	A03	+	28051667	28052000	Bra024042	Bra024042	+	28064989	28067291	12989	upstream		TCONS_00023790	A05	-	Bra018277	A05	+	Bra018277
TCONS_00013238	A03	+	28051667	28052000	Bra024041	Bra024041	+	28068101	28069050	16101	upstream		TCONS_00023888	A05	-	Bra018460	A05	+	Bra018460
TCONS_00013238	A03	+	28051667	28052000	Bra024046	Bra024046	-	28032935	28036025	15642	upstream		TCONS_00023962	A05	-	Bra010148	A06	+	Bra010148
TCONS_00013238	A03	+	28051667	28052000	Bra024051	Bra024051	-	28009090	28012136	39531	upstream		TCONS_00023962	A05	-	Bra017555	A09	+	Bra017555
TCONS_00013238	A03	+	28051667	28052000	Bra024039	Bra024039	+	28073880	28074325	21880	upstream		TCONS_00023962	A05	-	Bra028303	A10	+	Bra028303
TCONS_00013238	A03	+	28051667	28052000	Bra024036	Bra024036	-	28082223	28083596	30223	downstream		TCONS_00023962	A05	-	Bra035998	Scaffold000111	+	Bra035998
TCONS_00013238	A03	+	28051667	28052000	Bra024037	Bra024037	-	28078157	28081030	26157	downstream		TCONS_00023962	A05	-	Bra038918	Scaffold000155	+	Bra038918
TCONS_00013238	A03	+	28051667	28052000	Bra024044	Bra024044	+	28040834	28043030	8637	downstream		TCONS_00023962	A05	-	Bra038925	Scaffold000155	+	Bra038925
TCONS_00013238	A03	+	28051667	28052000	Bra024035	Bra024035	-	28084903	28087228	32903	downstream		TCONS_00023962	A05	-	Bra040488	Scaffold000211	+	Bra040488
TCONS_00013238	A03	+	28051667	28052000	Bra024047	Bra024047	-	28026131	28028419	23248	upstream		TCONS_00023999	A05	-	Bra011964	A07	+	Bra011964
TCONS_00013238	A03	+	28051667	28052000	Bra024059	Bra024059	+	27956496	27965598	86069	downstream		TCONS_00024010	A05	-	Bra010148	A06	+	Bra010148
TCONS_00013238	A03	+	28051667	28052000	Bra024050	Bra024050	-	28016628	28017674	33993	upstream		TCONS_00024010	A05	-	Bra040353	Scaffold000199	+	Bra040353
TCONS_00013238	A03	+	28051667	28052000	Bra024030	Bra024030	+	28141499	28147692	89499	upstream		TCONS_00024010	A05	-	Bra036340	A02	+	Bra036340
TCONS_00013238	A03	+	28051667	28052000	Bra024032	Bra024032	+	28131911	28133224	79911	upstream		TCONS_00024021	A05	-	Bra040166	A01	+	Bra040166
TCONS_00013238	A03	+	28051667	28052000	Bra024029	Bra024029	+	28151274	28165859	99274	upstream		TCONS_00024077	A05	-	Bra018917	A06	+	Bra018917
TCONS_00013238	A03	+	28051667	28052000	Bra024057	Bra024057	+	27973437	27974346	77321	downstream		TCONS_00024110	A05	-	Bra030467	A05	+	Bra030467
TCONS_00013238	A03	+	28051667	28052000	Bra024033	Bra024033	+	28116237	28117822	64237	upstream		TCONS_00024150	A05	-	Bra018743	A06	+	Bra018743
TCONS_00013238	A03	+	28051667	28052000	Bra024058	Bra024058	+	27968216	27969185	82482	downstream		TCONS_00024150	A05	-	Bra032258	A05	+	Bra032258
TCONS_00029415	A06	-	12229008	12229564	Bra019469	Bra019469	-	12226502	12228520	488	upstream		TCONS_00024162	A05	-	Bra040942	Scaffold000322	+	Bra040942
TCONS_00029415	A06	-	12229008	12229564	Bra019476	Bra019476	-	12316943	12317452	87379	downstream		TCONS_00024197	A05	-	Bra030424	A05	+	Bra030424
TCONS_00029415	A06	-	12229008	12229564	Bra019477	Bra019477	-	12320541	12321053	90977	downstream		TCONS_00024200	A05	-	Bra034934	A08	+	Bra034934
TCONS_00029415	A06	-	12229008	12229564	Bra019475	Bra019475	+	12315101	12316304	85537	upstream		TCONS_00024200	A05	-	Bra023801	A01	+	Bra023801
TCONS_00029415	A06	-	12229008	12229564	Bra019472	Bra019472	-	12267078	12267892	37514	downstream		TCONS_00024200	A05	-	Bra033764	A01	+	Bra033764
TCONS_00029415	A06	-	12229008	12229564	Bra019471	Bra019471	-	12256636	12257465	27072	downstream		TCONS_00024200	A05	-	Bra017860	A03	+	Bra017860
TCONS_00029415	A06	-	12229008	12229564	Bra019474	Bra019474	+	12289710	12298716	60146	upstream		TCONS_00024332	A05	-	Bra040833	A05	+	Bra040833
TCONS_00029415	A06	-	12229008	12229564	Bra019470	Bra019470	-	12237647	12238897	8083	downstream		TCONS_00024365	A05	-	Bra031338	A05	+	Bra031338
TCONS_00029415	A06	-	12229008	12229564	Bra019465	Bra019465	+	12157635	12166207	62801	downstream		TCONS_00024378	A05	-	Bra031310	A05	+	Bra031310
TCONS_00029415	A06	-	12229008	12229564	Bra019478	Bra019478	+	12325801	12326046	96237	upstream		TCONS_00024455	A05	-	Bra035754	A05	+	Bra035754
TCONS_00029415	A06	-	12229008	12229564	Bra019473	Bra019473	-	12282236	12283283	52672	downstream		TCONS_00024564	A05	-	Bra023961	A03	+	Bra023961
TCONS_00029415	A06	-	12229008	12229564	Bra019466	Bra019466	+	12191598	12191996	37012	downstream		TCONS_00024584	A05	-	Bra022353	A05	+	Bra022353
TCONS_00029415	A06	-	12229008	12229564	Bra019464	Bra019464	-	12127894	12132444	96564	upstream		TCONS_00024585	A05	-	Bra022353	A05	+	Bra022353
TCONS_00029415	A06	-	12229008	12229564	Bra019468	Bra019468	-	12220431	12222773	6235	upstream		TCONS_00024585	A05	-	Bra019853	A06	+	Bra019853
TCONS_00029415	A06	-	12229008	12229564	Bra019467	Bra019467	+	12195520	12196170	32838	downstream		TCONS_00024585	A05	-	Bra007001	A09	+	Bra007001
TCONS_00001527	A01	+	14831333	14831731	Bra029968	Bra029968	-	14825731	14826570	4763	upstream		TCONS_00024585	A05	-	Bra007484	A09	+	Bra007484
TCONS_00001527	A01	+	14831333	14831731	Bra029977	Bra029977	+	14918498	14919155	86767	upstream		TCONS_00024585	A05	-	Bra002681	A10	+	Bra002681
TCONS_00001527	A01	+	14831333	14831731	Bra029966	Bra029966	+	14814889	14817183	14150	downstream		TCONS_00024585	A05	-	Bra001902	A03	+	Bra001902
TCONS_00001527	A01	+	14831333	14831731	Bra029980	Bra029980	+	14931143	14932632	99412	upstream		TCONS_00024585	A05	-	Bra014846	A04	+	Bra014846
TCONS_00001527	A01	+	14831333	14831731	Bra029979	Bra029979	-	14927990	14929098	96259	downstream		TCONS_00024585	A05	-	Bra035666	A04	+	Bra035666
TCONS_00001527	A01	+	14831333	14831731	Bra029976	Bra029976	+	14908939	14909340	77208	upstream		TCONS_00024586	A05	-	Bra022353	A05	+	Bra022353
TCONS_00001527	A01	+	14831333	14831731	Bra029970	Bra029970	-	14839703	14839978	7972	downstream		TCONS_00024586	A05	-	Bra037564	A01	+	Bra037564
TCONS_00001527	A01	+	14831333	14831731	Bra029962	Bra029962	-	14785042	14785776	45557	upstream		TCONS_00024754	A05	-	Bra027218	A05	+	Bra027218
TCONS_00001527	A01	+	14831333	14831731	Bra029969	Bra029969	+	14836908	14838320	5177	upstream		TCONS_00024841	A05	-	Bra027316	A05	+	Bra027316
TCONS_00001527	A01	+	14831333	14831731	Bra029967	Bra029967	-	14821897	14823112	8221	upstream		TCONS_00024898	A05	-	Bra027405	A05	+	Bra027405
TCONS_00001527	A01	+	14831333	14831731	Bra029973	Bra029973	-	14885799	14886587	54068	downstream		TCONS_00024909	A05	-	Bra027420	A05	+	Bra027420
TCONS_00001527	A01	+	14831333	14831731	Bra029978	Bra029978	+	14926503	14927705	94772	upstream		TCONS_00024909	A05	-	Bra039394	Scaffold000164	+	Bra039394
TCONS_00001527	A01	+	14831333	14831731	Bra029964	Bra029964	+	14796311	14801503	29830	downstream		TCONS_00024944	A05	-	Bra034705	A05	+	Bra034705
TCONS_00001527	A01	+	14831333	14831731	Bra029958	Bra029958	+	14741686	14746906	84427	downstream		TCONS_00024945	A05	-	Bra034706	A05	+	Bra034706
TCONS_00001527	A01	+	14831333	14831731	Bra029965	Bra029965	-	14810498	14810965	20368	upstream		TCONS_00024952	A05	-	Bra034723	A05	+	Bra034723
TCONS_00001527	A01	+	14831333	14831731	Bra029971	Bra029971	+	14867470	14868192	35739	upstream		TCONS_00024994	A05	-	Bra034798	A05	+	Bra034798
TCONS_00001527	A01	+	14831333	14831731	Bra029959	Bra029959	-	14772672	14775635	55698	upstream		TCONS_00025053	A05	-	Bra029847	A05	+	Bra029847
TCONS_00001527	A01	+	14831333	14831731	Bra029963	Bra029963	+	14786961	14787128	44205	downstream		TCONS_00025053	A05	-	Bra034122	A01	+	Bra034122
TCONS_00001527	A01	+	14831333	14831731	Bra029975	Bra029975	-	14896391	14897722	64660	downstream		TCONS_00025101	A05	-	Bra029779	A05	+	Bra029779
TCONS_00001527	A01	+	14831333	14831731	Bra029960	Bra029960	+	14779416	14779844	51489	downstream		TCONS_00025154	A05	-	Bra029698	A05	+	Bra029698
TCONS_00001527	A01	+	14831333	14831731	Bra029974	Bra029974	-	14889000	14890548	57269	downstream		TCONS_00025250	A05	-	Bra020778	A05	+	Bra020778
TCONS_00001527	A01	+	14831333	14831731	Bra029972	Bra029972	-	14882165	14883211	50434	downstream		TCONS_00025252	A05	-	Bra020789	A05	+	Bra020789
TCONS_00001527	A01	+	14831333	14831731	Bra029961	Bra029961	+	14782568	14783092	48241	downstream		TCONS_00025252	A05	-	Bra024874	A06	+	Bra024874
TCONS_00049463	A10	-	3056902	3057136	Bra033298	Bra033298	+	3053505	3055047	1855	downstream		TCONS_00025252	A05	-	Bra012436	A07	+	Bra012436
TCONS_00049463	A10	-	3056902	3057136	Bra033301	Bra033301	+	3035118	3036324	20578	downstream		TCONS_00025365	A05	-	Bra021462	A01	+	Bra021462
TCONS_00049463	A10	-	3056902	3057136	Bra033290	Bra033290	-	3109443	3111786	52307	downstream		TCONS_00025550	A06	+	Bra031461	A01	-	Bra031461
TCONS_00049463	A10	-	3056902	3057136	Bra033303	Bra033303	+	3028807	3030439	26463	downstream		TCONS_00025573	A06	+	Bra018922	A06	-	Bra018922
TCONS_00049463	A10	-	3056902	3057136	Bra033283	Bra033283	-	3151263	3152852	94127	downstream		TCONS_00025752	A06	+	Bra018646	A06	-	Bra018646
TCONS_00049463	A10	-	3056902	3057136	Bra033311	Bra033311	+	2986213	2987570	69332	downstream		TCONS_00026104	A06	+	Bra026185	A06	-	Bra026185
TCONS_00049463	A10	-	3056902	3057136	Bra033297	Bra033297	-	3059573	3061214	2437	downstream		TCONS_00026175	A06	+	Bra016643	A08	-	Bra016643
TCONS_00049463	A10	-	3056902	3057136	Bra033289	Bra033289	+	3126427	3127671	69291	upstream		TCONS_00026186	A06	+	Bra026069	A06	-	Bra026069
TCONS_00049463	A10	-	3056902	3057136	Bra033295	Bra033295	-	3077223	3078794	20087	downstream		TCONS_00026231	A06	+	Bra026017	A06	-	Bra026017
TCONS_00049463	A10	-	3056902	3057136	Bra033294	Bra033294	-	3083285	3084319	26149	downstream		TCONS_00026364	A06	+	Bra025711	A06	-	Bra025711
TCONS_00049463	A10	-	3056902	3057136	Bra033306	Bra033306	+	3006620	3008203	48699	downstream		TCONS_00026500	A06	+	Bra017927	A06	-	Bra017927
TCONS_00049463	A10	-	3056902	3057136	Bra033291	Bra033291	-	3104989	3107793	47853	downstream		TCONS_00026575	A06	+	Bra018016	A06	-	Bra018016
TCONS_00049463	A10	-	3056902	3057136	Bra033314	Bra033314	+	2962463	2963605	93297	downstream		TCONS_00026648	A06	+	Bra018108	A06	-	Bra018108
TCONS_00049463	A10	-	3056902	3057136	Bra033282	Bra033282	-	3156305	3162338	99169	downstream		TCONS_00026658	A06	+	Bra018126	A06	-	Bra018126
TCONS_00049463	A10	-	3056902	3057136	Bra033299	Bra033299	+	3049380	3050423	6479	downstream		TCONS_00026798	A06	+	Bra019415	A06	-	Bra019415
TCONS_00049463	A10	-	3056902	3057136	Bra033288	Bra033288	+	3137283	3141012	80147	upstream		TCONS_00026961	A06	+	Bra010050	A06	-	Bra010050
TCONS_00049463	A10	-	3056902	3057136	Bra033315	Bra033315	+	2959372	2961521	95381	downstream		TCONS_00027037	A06	+	Bra033196	A02	-	Bra033196
TCONS_00049463	A10	-	3056902	3057136	Bra033296	Bra033296	+	3074368	3076630	17232	upstream		TCONS_00027050	A06	+	Bra038620	A06	-	Bra038620
TCONS_00049463	A10	-	3056902	3057136	Bra033307	Bra033307	+	2999933	3002583	54319	downstream		TCONS_00027316	A06	+	Bra009732	A06	-	Bra009732
TCONS_00049463	A10	-	3056902	3057136	Bra033304	Bra033304	-	3025752	3027285	29617	upstream		TCONS_00027318	A06	+	Bra009740	A06	-	Bra009740
TCONS_00049463	A10	-	3056902	3057136	Bra033310	Bra033310	-	2987783	2988724	68178	upstream		TCONS_00027354	A06	+	Bra009806	A06	-	Bra009806
TCONS_00049463	A10	-	3056902	3057136	Bra033287	Bra033287	-	3141617	3142356	84481	downstream		TCONS_00027401	A06	+	Bra009875	A06	-	Bra009875
TCONS_00049463	A10	-	3056902	3057136	Bra033305	Bra033305	+	3017256	3018456	38446	downstream		TCONS_00027435	A06	+	Bra002961	A10	-	Bra002961
TCONS_00049463	A10	-	3056902	3057136	Bra033285	Bra033285	-	3145070	3146300	87934	downstream		TCONS_00027569	A06	+	Bra009762	A06	-	Bra009762
TCONS_00049463	A10	-	3056902	3057136	Bra033292	Bra033292	-	3102673	3103863	45537	downstream		TCONS_00027687	A06	+	Bra025261	A06	-	Bra025261
TCONS_00049463	A10	-	3056902	3057136	Bra033308	Bra033308	+	2996522	2998148	58754	downstream		TCONS_00027687	A06	+	Bra025545	A04	-	Bra025545
TCONS_00049463	A10	-	3056902	3057136	Bra033313	Bra033313	+	2963901	2965174	91728	downstream		TCONS_00027939	A06	+	Bra025012	A06	-	Bra025012
TCONS_00049463	A10	-	3056902	3057136	Bra033300	Bra033300	+	3043214	3045333	11569	downstream		TCONS_00028031	A06	+	Bra020917	A08	-	Bra020917
TCONS_00049463	A10	-	3056902	3057136	Bra033309	Bra033309	+	2990098	2993001	63901	downstream		TCONS_00028068	A06	+	Bra033681	A06	-	Bra033681
TCONS_00049463	A10	-	3056902	3057136	Bra033284	Bra033284	+	3147203	3149429	90067	upstream		TCONS_00028084	A06	+	Bra033663	A06	-	Bra033663
TCONS_00049463	A10	-	3056902	3057136	Bra033312	Bra033312	+	2981605	2983958	72944	downstream		TCONS_00028093	A06	+	Bra033653	A06	-	Bra033653
TCONS_00049463	A10	-	3056902	3057136	Bra033286	Bra033286	-	3142964	3144498	85828	downstream		TCONS_00028165	A06	-	Bra038012	A06	+	Bra038012
TCONS_00049463	A10	-	3056902	3057136	Bra033293	Bra033293	+	3095179	3102254	38043	upstream		TCONS_00028165	A06	-	Bra030841	A08	+	Bra030841
TCONS_00049463	A10	-	3056902	3057136	Bra033302	Bra033302	+	3032389	3033418	23484	downstream		TCONS_00028418	A06	-	Bra018711	A06	+	Bra018711
TCONS_00041339	A09	+	14504637	14504924	Bra017363	Bra017363	+	14505086	14506541	162	upstream		TCONS_00028623	A06	-	Bra019864	A06	+	Bra019864
TCONS_00041339	A09	+	14504637	14504924	Bra017364	Bra017364	-	14495051	14498362	6275	upstream		TCONS_00028623	A06	-	Bra019866	A06	+	Bra019866
TCONS_00041339	A09	+	14504637	14504924	Bra017360	Bra017360	+	14534230	14538098	29306	upstream		TCONS_00028623	A06	-	Bra019867	A06	+	Bra019867
TCONS_00041339	A09	+	14504637	14504924	Bra017362	Bra017362	+	14518291	14521282	13367	upstream		TCONS_00028623	A06	-	Bra026926	A09	+	Bra026926
TCONS_00041339	A09	+	14504637	14504924	Bra017368	Bra017368	-	14432761	14433732	70905	upstream		TCONS_00028623	A06	-	Bra003030	A10	+	Bra003030
TCONS_00041339	A09	+	14504637	14504924	Bra017358	Bra017358	-	14576401	14578759	71477	downstream		TCONS_00028624	A06	-	Bra019864	A06	+	Bra019864
TCONS_00041339	A09	+	14504637	14504924	Bra017359	Bra017359	+	14553654	14554178	48730	upstream		TCONS_00028624	A06	-	Bra019866	A06	+	Bra019866
TCONS_00041339	A09	+	14504637	14504924	Bra017370	Bra017370	-	14415774	14416760	87877	upstream		TCONS_00028624	A06	-	Bra019867	A06	+	Bra019867
TCONS_00041339	A09	+	14504637	14504924	Bra017366	Bra017366	+	14447152	14447514	57123	downstream		TCONS_00028624	A06	-	Bra026926	A09	+	Bra026926
TCONS_00041339	A09	+	14504637	14504924	Bra017365	Bra017365	-	14465789	14466771	37866	upstream		TCONS_00028722	A06	-	Bra019691	A06	+	Bra019691
TCONS_00041339	A09	+	14504637	14504924	Bra017367	Bra017367	+	14441397	14443041	61596	downstream		TCONS_00028723	A06	-	Bra009587	A10	+	Bra009587
TCONS_00041339	A09	+	14504637	14504924	Bra017369	Bra017369	-	14419506	14420273	84364	upstream		TCONS_00028736	A06	-	Bra019660	A06	+	Bra019660
TCONS_00041339	A09	+	14504637	14504924	Bra017361	Bra017361	+	14531640	14533543	26716	upstream		TCONS_00028864	A06	-	Bra026053	A06	+	Bra026053
TCONS_00041339	A09	+	14504637	14504924	Bra017357	Bra017357	-	14581309	14581671	76385	downstream		TCONS_00028864	A06	-	Bra026054	A06	+	Bra026054
TCONS_00020716	A05	+	905226	906368	Bra004587	Bra004587	-	906575	908285	207	downstream		TCONS_00028963	A06	-	Bra016557	A08	+	Bra016557
TCONS_00020716	A05	+	905226	906368	Bra004575	Bra004575	+	860851	862323	42903	downstream		TCONS_00028964	A06	-	Bra025900	A06	+	Bra025900
TCONS_00020716	A05	+	905226	906368	Bra004567	Bra004567	-	821405	823230	81996	upstream		TCONS_00029008	A06	-	Bra025732	A06	+	Bra025732
TCONS_00020716	A05	+	905226	906368	Bra004573	Bra004573	-	852261	852845	52381	upstream		TCONS_00029048	A06	-	Bra025784	A06	+	Bra025784
TCONS_00020716	A05	+	905226	906368	Bra004564	Bra004564	-	814466	815128	90098	upstream		TCONS_00029247	A06	-	Bra040921	Scaffold000313	+	Bra040921
TCONS_00020716	A05	+	905226	906368	Bra004566	Bra004566	-	818764	819387	85839	upstream		TCONS_00029317	A06	-	Bra018203	A06	+	Bra018203
TCONS_00020716	A05	+	905226	906368	Bra004594	Bra004594	+	960003	961793	53635	upstream		TCONS_00029363	A06	-	Bra019421	A06	+	Bra019421
TCONS_00020716	A05	+	905226	906368	Bra004592	Bra004592	-	935947	937943	29579	downstream		TCONS_00029367	A06	-	Bra019424	A06	+	Bra019424
TCONS_00020716	A05	+	905226	906368	Bra004562	Bra004562	-	809216	810775	94451	upstream		TCONS_00029376	A06	-	Bra035013	A07	+	Bra035013
TCONS_00020716	A05	+	905226	906368	Bra004571	Bra004571	+	837413	845869	59357	downstream		TCONS_00029381	A06	-	Bra040942	Scaffold000322	+	Bra040942
TCONS_00020716	A05	+	905226	906368	Bra004588	Bra004588	-	915771	918519	9403	downstream		TCONS_00029382	A06	-	Bra037925	A10	+	Bra037925
TCONS_00020716	A05	+	905226	906368	Bra004561	Bra004561	+	805234	806928	98298	downstream		TCONS_00029386	A06	-	Bra037925	A10	+	Bra037925
TCONS_00020716	A05	+	905226	906368	Bra004590	Bra004590	+	925034	929735	18666	upstream		TCONS_00029419	A06	-	Bra017555	A09	+	Bra017555
TCONS_00020716	A05	+	905226	906368	Bra004585	Bra004585	-	896739	896972	8254	upstream		TCONS_00029419	A06	-	Bra028303	A10	+	Bra028303
TCONS_00020716	A05	+	905226	906368	Bra004591	Bra004591	-	930389	932976	24021	downstream		TCONS_00029419	A06	-	Bra038918	Scaffold000155	+	Bra038918
TCONS_00020716	A05	+	905226	906368	Bra004597	Bra004597	+	971847	972879	65479	upstream		TCONS_00029419	A06	-	Bra038925	Scaffold000155	+	Bra038925
TCONS_00020716	A05	+	905226	906368	Bra004584	Bra004584	+	892811	895606	9620	downstream		TCONS_00029419	A06	-	Bra040488	Scaffold000211	+	Bra040488
TCONS_00020716	A05	+	905226	906368	Bra004580	Bra004580	-	878441	879627	25599	upstream		TCONS_00029425	A06	-	Bra038395	A09	+	Bra038395
TCONS_00020716	A05	+	905226	906368	Bra004578	Bra004578	+	875659	876129	29097	downstream		TCONS_00029425	A06	-	Bra040382	Scaffold000201	+	Bra040382
TCONS_00020716	A05	+	905226	906368	Bra004593	Bra004593	-	948574	949317	42206	downstream		TCONS_00029425	A06	-	Bra040488	Scaffold000211	+	Bra040488
TCONS_00020716	A05	+	905226	906368	Bra004583	Bra004583	+	889084	891183	14043	downstream		TCONS_00029425	A06	-	Bra040659	Scaffold000230	+	Bra040659
TCONS_00020716	A05	+	905226	906368	Bra004565	Bra004565	-	817042	818136	87090	upstream		TCONS_00029445	A06	-	Bra038300	A06	+	Bra038300
TCONS_00020716	A05	+	905226	906368	Bra004574	Bra004574	+	854615	855640	49586	downstream		TCONS_00029445	A06	-	Bra015070	A07	+	Bra015070
TCONS_00020716	A05	+	905226	906368	Bra004579	Bra004579	-	876412	877779	27447	upstream		TCONS_00029445	A06	-	Bra028400	A07	+	Bra028400
TCONS_00020716	A05	+	905226	906368	Bra004563	Bra004563	-	812747	813373	91853	upstream		TCONS_00029445	A06	-	Bra028078	A09	+	Bra028078
TCONS_00020716	A05	+	905226	906368	Bra004596	Bra004596	-	965977	967800	59609	downstream		TCONS_00029445	A06	-	Bra025559	A04	+	Bra025559
TCONS_00020716	A05	+	905226	906368	Bra004604	Bra004604	+	1001763	1002185	95395	upstream		TCONS_00029570	A06	-	Bra029998	A01	+	Bra029998
TCONS_00020716	A05	+	905226	906368	Bra004568	Bra004568	+	829600	830960	74266	downstream		TCONS_00029695	A06	-	Bra024351	A06	+	Bra024351
TCONS_00020716	A05	+	905226	906368	Bra004599	Bra004599	+	977562	978891	71194	upstream		TCONS_00029753	A06	-	Bra024430	A06	+	Bra024430
TCONS_00020716	A05	+	905226	906368	Bra004582	Bra004582	-	885979	888000	17226	upstream		TCONS_00029841	A06	-	Bra037906	A09	+	Bra037906
TCONS_00020716	A05	+	905226	906368	Bra004603	Bra004603	-	995277	996841	88909	downstream		TCONS_00029841	A06	-	Bra005718	A03	+	Bra005718
TCONS_00020716	A05	+	905226	906368	Bra004586	Bra004586	-	898887	900534	4692	upstream		TCONS_00029861	A06	-	Bra009705	A06	+	Bra009705
TCONS_00020716	A05	+	905226	906368	Bra004581	Bra004581	-	882164	883482	21744	upstream		TCONS_00029938	A06	-	Bra009808	A06	+	Bra009808
TCONS_00020716	A05	+	905226	906368	Bra004569	Bra004569	-	832051	832790	72436	upstream		TCONS_00029938	A06	-	Bra031272	A05	+	Bra031272
TCONS_00020716	A05	+	905226	906368	Bra004602	Bra004602	-	991918	994446	85550	downstream		TCONS_00029942	A06	-	Bra009810	A06	+	Bra009810
TCONS_00020716	A05	+	905226	906368	Bra004576	Bra004576	+	865116	867161	38065	downstream		TCONS_00029999	A06	-	Bra009902	A06	+	Bra009902
TCONS_00020716	A05	+	905226	906368	Bra004577	Bra004577	+	868831	869136	36090	downstream		TCONS_00030030	A06	-	Bra009948	A06	+	Bra009948
TCONS_00020716	A05	+	905226	906368	Bra004605	Bra004605	-	1005708	1008344	99340	downstream		TCONS_00030044	A06	-	Bra020591	A02	+	Bra020591
TCONS_00020716	A05	+	905226	906368	Bra004570	Bra004570	-	834971	835702	69524	upstream		TCONS_00030083	A06	-	Bra017108	A04	+	Bra017108
TCONS_00020716	A05	+	905226	906368	Bra004601	Bra004601	+	989653	991270	83285	upstream		TCONS_00030153	A06	-	Bra037460	A06	+	Bra037460
TCONS_00020716	A05	+	905226	906368	Bra004598	Bra004598	+	974523	976478	68155	upstream		TCONS_00030260	A06	-	Bra027534	A09	+	Bra027534
TCONS_00020716	A05	+	905226	906368	Bra004595	Bra004595	-	962817	964734	56449	downstream		TCONS_00030494	A06	-	Bra026628	A02	+	Bra026628
TCONS_00020716	A05	+	905226	906368	Bra004600	Bra004600	+	985597	988672	79229	upstream		TCONS_00030546	A06	-	Bra024955	A06	+	Bra024955
TCONS_00020716	A05	+	905226	906368	Bra004589	Bra004589	+	923675	924409	17307	upstream		TCONS_00030805	A07	+	Bra036469	A07	-	Bra036469
TCONS_00020716	A05	+	905226	906368	Bra004572	Bra004572	-	848386	849380	55846	upstream		TCONS_00030811	A07	+	Bra036463	A07	-	Bra036463
TCONS_00016115	A03	-	20317271	20317548	Bra013132	Bra013132	+	20310691	20311469	5802	downstream		TCONS_00030967	A07	+	Bra023917	A01	-	Bra023917
TCONS_00016115	A03	-	20317271	20317548	Bra013135	Bra013135	-	20296385	20297803	19468	upstream		TCONS_00031061	A07	+	Bra039243	Scaffold000162	-	Bra039243
TCONS_00016115	A03	-	20317271	20317548	Bra013117	Bra013117	+	20388426	20389220	70878	upstream		TCONS_00031061	A07	+	Bra039244	Scaffold000162	-	Bra039244
TCONS_00016115	A03	-	20317271	20317548	Bra013133	Bra013133	-	20307313	20309194	8077	upstream		TCONS_00031096	A07	+	Bra034449	A05	-	Bra034449
TCONS_00016115	A03	-	20317271	20317548	Bra013127	Bra013127	+	20334424	20336320	16876	upstream		TCONS_00031163	A07	+	Bra015066	A07	-	Bra015066
TCONS_00016115	A03	-	20317271	20317548	Bra013119	Bra013119	+	20380391	20382492	62843	upstream		TCONS_00031174	A07	+	Bra015050	A07	-	Bra015050
TCONS_00016115	A03	-	20317271	20317548	Bra013120	Bra013120	+	20376817	20378290	59269	upstream		TCONS_00031300	A07	+	Bra014873	A07	-	Bra014873
TCONS_00016115	A03	-	20317271	20317548	Bra013130	Bra013130	-	20321838	20323842	4290	downstream		TCONS_00031300	A07	+	Bra014874	A07	-	Bra014874
TCONS_00016115	A03	-	20317271	20317548	Bra013138	Bra013138	+	20274916	20278658	38613	downstream		TCONS_00031300	A07	+	Bra032371	A09	-	Bra032371
TCONS_00016115	A03	-	20317271	20317548	Bra013129	Bra013129	-	20325792	20327076	8244	downstream		TCONS_00031301	A07	+	Bra014873	A07	-	Bra014873
TCONS_00016115	A03	-	20317271	20317548	Bra013114	Bra013114	-	20407836	20408220	90288	downstream		TCONS_00031310	A07	+	Bra036379	A07	-	Bra036379
TCONS_00016115	A03	-	20317271	20317548	Bra013134	Bra013134	-	20301697	20304664	12607	upstream		TCONS_00031310	A07	+	Bra040457	Scaffold000207	-	Bra040457
TCONS_00016115	A03	-	20317271	20317548	Bra013115	Bra013115	-	20403333	20403871	85785	downstream		TCONS_00031310	A07	+	Bra040616	Scaffold000224	-	Bra040616
TCONS_00016115	A03	-	20317271	20317548	Bra013141	Bra013141	-	20250424	20252322	64949	upstream		TCONS_00031421	A07	+	Bra030026	A07	-	Bra030026
TCONS_00016115	A03	-	20317271	20317548	Bra013143	Bra013143	-	20244243	20244872	72399	upstream		TCONS_00031421	A07	+	Bra010961	A08	-	Bra010961
TCONS_00016115	A03	-	20317271	20317548	Bra013137	Bra013137	+	20288451	20290154	27117	downstream		TCONS_00031432	A07	+	Bra012492	A07	-	Bra012492
TCONS_00016115	A03	-	20317271	20317548	Bra013148	Bra013148	+	20218924	20220461	96810	downstream		TCONS_00031435	A07	+	Bra023633	A02	-	Bra023633
TCONS_00016115	A03	-	20317271	20317548	Bra013124	Bra013124	-	20349588	20350070	32040	downstream		TCONS_00031436	A07	+	Bra023633	A02	-	Bra023633
TCONS_00016115	A03	-	20317271	20317548	Bra013121	Bra013121	+	20372991	20376203	55443	upstream		TCONS_00031437	A07	+	Bra023633	A02	-	Bra023633
TCONS_00016115	A03	-	20317271	20317548	Bra013126	Bra013126	-	20336890	20339213	19342	downstream		TCONS_00031438	A07	+	Bra034987	Scaffold000100	-	Bra034987
TCONS_00016115	A03	-	20317271	20317548	Bra013122	Bra013122	-	20366851	20368801	49303	downstream		TCONS_00031503	A07	+	Bra012350	A07	-	Bra012350
TCONS_00016115	A03	-	20317271	20317548	Bra013118	Bra013118	+	20384054	20386714	66506	upstream		TCONS_00031503	A07	+	Bra024547	A09	-	Bra024547
TCONS_00016115	A03	-	20317271	20317548	Bra013136	Bra013136	-	20290487	20294512	22759	upstream		TCONS_00031534	A07	+	Bra012317	A07	-	Bra012317
TCONS_00016115	A03	-	20317271	20317548	Bra013140	Bra013140	+	20257916	20258728	58543	downstream		TCONS_00031534	A07	+	Bra031377	A09	-	Bra031377
TCONS_00016115	A03	-	20317271	20317548	Bra013145	Bra013145	-	20229377	20235054	82217	upstream		TCONS_00031622	A07	+	Bra012182	A07	-	Bra012182
TCONS_00016115	A03	-	20317271	20317548	Bra013139	Bra013139	-	20262752	20265742	51529	upstream		TCONS_00031703	A07	+	Bra012082	A07	-	Bra012082
TCONS_00016115	A03	-	20317271	20317548	Bra013142	Bra013142	+	20247883	20249979	67292	downstream		TCONS_00031802	A07	+	Bra011922	A07	-	Bra011922
TCONS_00016115	A03	-	20317271	20317548	Bra013125	Bra013125	+	20345225	20347223	27677	upstream		TCONS_00031830	A07	+	Bra028405	A07	-	Bra028405
TCONS_00016115	A03	-	20317271	20317548	Bra013146	Bra013146	-	20223755	20228288	88983	upstream		TCONS_00031932	A07	+	Bra028527	A07	-	Bra028527
TCONS_00016115	A03	-	20317271	20317548	Bra013147	Bra013147	-	20221403	20222539	94732	upstream		TCONS_00032018	A07	+	Bra003228	A07	-	Bra003228
TCONS_00016115	A03	-	20317271	20317548	Bra013116	Bra013116	+	20398287	20399480	80739	upstream		TCONS_00032018	A07	+	Bra007796	A09	-	Bra007796
TCONS_00016115	A03	-	20317271	20317548	Bra013128	Bra013128	+	20330898	20332513	13350	upstream		TCONS_00032018	A07	+	Bra017036	A04	-	Bra017036
TCONS_00016115	A03	-	20317271	20317548	Bra013123	Bra013123	-	20359271	20359756	41723	downstream		TCONS_00032027	A07	+	Bra003253	A07	-	Bra003253
TCONS_00016115	A03	-	20317271	20317548	Bra013144	Bra013144	-	20237443	20239399	77872	upstream		TCONS_00032197	A07	+	Bra003483	A07	-	Bra003483
TCONS_00014095	A03	-	3578819	3579323	Bra006473	Bra006473	-	3657746	3659857	78423	downstream		TCONS_00032204	A07	+	Bra003502	A07	-	Bra003502
TCONS_00014095	A03	-	3578819	3579323	Bra006462	Bra006462	-	3592002	3594300	12679	downstream		TCONS_00032204	A07	+	Bra007689	A09	-	Bra007689
TCONS_00014095	A03	-	3578819	3579323	Bra006476	Bra006476	+	3674969	3676735	95646	upstream		TCONS_00032244	A07	+	Bra018721	A06	-	Bra018721
TCONS_00014095	A03	-	3578819	3579323	Bra006459	Bra006459	-	3581285	3584536	1962	downstream		TCONS_00032244	A07	+	Bra003128	A07	-	Bra003128
TCONS_00014095	A03	-	3578819	3579323	Bra006469	Bra006469	+	3640518	3645806	61195	upstream		TCONS_00032244	A07	+	Bra021198	A01	-	Bra021198
TCONS_00014095	A03	-	3578819	3579323	Bra006442	Bra006442	-	3501818	3502145	76674	upstream		TCONS_00032370	A07	+	Bra030721	A08	-	Bra030721
TCONS_00014095	A03	-	3578819	3579323	Bra006443	Bra006443	-	3504220	3505275	73544	upstream		TCONS_00032424	A07	+	Bra003829	A07	-	Bra003829
TCONS_00014095	A03	-	3578819	3579323	Bra006434	Bra006434	-	3486870	3487160	91659	upstream		TCONS_00032466	A07	+	Bra003895	A07	-	Bra003895
TCONS_00014095	A03	-	3578819	3579323	Bra006464	Bra006464	+	3599432	3600739	20109	upstream		TCONS_00032564	A07	+	Bra004078	A07	-	Bra004078
TCONS_00014095	A03	-	3578819	3579323	Bra006440	Bra006440	+	3496037	3497921	80898	downstream		TCONS_00032593	A07	+	Bra022480	A02	-	Bra022480
TCONS_00014095	A03	-	3578819	3579323	Bra006448	Bra006448	+	3523996	3525343	53476	downstream		TCONS_00032617	A07	+	Bra004156	A07	-	Bra004156
TCONS_00014095	A03	-	3578819	3579323	Bra006431	Bra006431	+	3483485	3483769	95050	downstream		TCONS_00032684	A07	+	Bra004259	A07	-	Bra004259
TCONS_00014095	A03	-	3578819	3579323	Bra006460	Bra006460	-	3586733	3587608	7410	downstream		TCONS_00032685	A07	+	Bra004259	A07	-	Bra004259
TCONS_00014095	A03	-	3578819	3579323	Bra006461	Bra006461	+	3590484	3591701	11161	upstream		TCONS_00032763	A07	+	Bra004396	A07	-	Bra004396
TCONS_00014095	A03	-	3578819	3579323	Bra006449	Bra006449	-	3530620	3532146	46673	upstream		TCONS_00032786	A07	+	Bra016249	A07	-	Bra016249
TCONS_00014095	A03	-	3578819	3579323	Bra006474	Bra006474	+	3667659	3667859	88336	upstream		TCONS_00032906	A07	+	Bra016087	A07	-	Bra016087
TCONS_00014095	A03	-	3578819	3579323	Bra006457	Bra006457	-	3569925	3576779	2040	upstream		TCONS_00032921	A07	+	Bra016074	A07	-	Bra016074
TCONS_00014095	A03	-	3578819	3579323	Bra006455	Bra006455	+	3565479	3566941	11878	downstream		TCONS_00032924	A07	+	Bra016071	A07	-	Bra016071
TCONS_00014095	A03	-	3578819	3579323	Bra006439	Bra006439	-	3494196	3495491	83328	upstream		TCONS_00033030	A07	+	Bra015880	A07	-	Bra015880
TCONS_00014095	A03	-	3578819	3579323	Bra006447	Bra006447	-	3519879	3523226	55593	upstream		TCONS_00033031	A07	+	Bra024230	A03	-	Bra024230
TCONS_00014095	A03	-	3578819	3579323	Bra006429	Bra006429	+	3478083	3481472	97347	downstream		TCONS_00033125	A07	+	Bra015723	A07	-	Bra015723
TCONS_00014095	A03	-	3578819	3579323	Bra006463	Bra006463	+	3596248	3598540	16925	upstream		TCONS_00033126	A07	+	Bra015723	A07	-	Bra015723
TCONS_00014095	A03	-	3578819	3579323	Bra006435	Bra006435	+	3488021	3488299	90520	downstream		TCONS_00033140	A07	+	Bra015706	A07	-	Bra015706
TCONS_00014095	A03	-	3578819	3579323	Bra006438	Bra006438	+	3492800	3493063	85756	downstream		TCONS_00033228	A07	+	Bra018135	A06	-	Bra018135
TCONS_00014095	A03	-	3578819	3579323	Bra006456	Bra006456	-	3567587	3569180	9639	upstream		TCONS_00033228	A07	+	Bra035179	A07	-	Bra035179
TCONS_00014095	A03	-	3578819	3579323	Bra006475	Bra006475	-	3668744	3674074	89421	downstream		TCONS_00033375	A07	-	Bra039004	A07	+	Bra039004
TCONS_00014095	A03	-	3578819	3579323	Bra006452	Bra006452	-	3550082	3558713	20106	upstream		TCONS_00033754	A07	-	Bra015043	A07	+	Bra015043
TCONS_00014095	A03	-	3578819	3579323	Bra006454	Bra006454	-	3563490	3563930	14889	upstream		TCONS_00033754	A07	-	Bra030464	A05	+	Bra030464
TCONS_00014095	A03	-	3578819	3579323	Bra006430	Bra006430	-	3482383	3482661	96158	upstream		TCONS_00033756	A07	-	Bra038429	A08	+	Bra038429
TCONS_00014095	A03	-	3578819	3579323	Bra006453	Bra006453	+	3559162	3562474	16345	downstream		TCONS_00033852	A07	-	Bra014897	A07	+	Bra014897
TCONS_00014095	A03	-	3578819	3579323	Bra006432	Bra006432	-	3484537	3484815	94004	upstream		TCONS_00033852	A07	-	Bra023152	A09	+	Bra023152
TCONS_00014095	A03	-	3578819	3579323	Bra006472	Bra006472	+	3652432	3656636	73109	upstream		TCONS_00033975	A07	-	Bra030027	A07	+	Bra030027
TCONS_00014095	A03	-	3578819	3579323	Bra006433	Bra006433	+	3485494	3485787	93032	downstream		TCONS_00034069	A07	-	Bra038300	A06	+	Bra038300
TCONS_00014095	A03	-	3578819	3579323	Bra006450	Bra006450	-	3541084	3546714	32105	upstream		TCONS_00034069	A07	-	Bra015070	A07	+	Bra015070
TCONS_00014095	A03	-	3578819	3579323	Bra006467	Bra006467	-	3626820	3627128	47497	downstream		TCONS_00034069	A07	-	Bra025559	A04	+	Bra025559
TCONS_00014095	A03	-	3578819	3579323	Bra006441	Bra006441	+	3499528	3501025	77794	downstream		TCONS_00034215	A07	-	Bra037168	A09	+	Bra037168
TCONS_00014095	A03	-	3578819	3579323	Bra006477	Bra006477	+	3677682	3682693	98359	upstream		TCONS_00034223	A07	-	Bra012057	A07	+	Bra012057
TCONS_00014095	A03	-	3578819	3579323	Bra006436	Bra006436	-	3489082	3489360	89459	upstream		TCONS_00034339	A07	-	Bra028400	A07	+	Bra028400
TCONS_00014095	A03	-	3578819	3579323	Bra006451	Bra006451	-	3547700	3549530	29289	upstream		TCONS_00034398	A07	-	Bra028517	A07	+	Bra028517
TCONS_00014095	A03	-	3578819	3579323	Bra006437	Bra006437	+	3490292	3491906	86913	downstream		TCONS_00034485	A07	-	Bra029312	A02	+	Bra029312
TCONS_00014095	A03	-	3578819	3579323	Bra006466	Bra006466	-	3614087	3615019	34764	downstream		TCONS_00034523	A07	-	Bra003254	A07	+	Bra003254
TCONS_00014095	A03	-	3578819	3579323	Bra006465	Bra006465	+	3604453	3606720	25130	upstream		TCONS_00034589	A07	-	Bra015236	A07	+	Bra015236
TCONS_00014095	A03	-	3578819	3579323	Bra006471	Bra006471	-	3650337	3650932	71014	downstream		TCONS_00034589	A07	-	Bra003354	A07	+	Bra003354
TCONS_00014095	A03	-	3578819	3579323	Bra006444	Bra006444	-	3506331	3506885	71934	upstream		TCONS_00034589	A07	-	Bra003370	A07	+	Bra003370
TCONS_00014095	A03	-	3578819	3579323	Bra006446	Bra006446	-	3512214	3517181	61638	upstream		TCONS_00034635	A07	-	Bra003426	A07	+	Bra003426
TCONS_00014095	A03	-	3578819	3579323	Bra006445	Bra006445	-	3507629	3510966	67853	upstream		TCONS_00034635	A07	-	Bra007555	A09	+	Bra007555
TCONS_00014095	A03	-	3578819	3579323	Bra006468	Bra006468	-	3628973	3630567	49650	downstream		TCONS_00034636	A07	-	Bra003426	A07	+	Bra003426
TCONS_00014095	A03	-	3578819	3579323	Bra006470	Bra006470	+	3647731	3649810	68408	upstream		TCONS_00034636	A07	-	Bra007555	A09	+	Bra007555
TCONS_00006560	A02	+	14716739	14722941	Bra008465	Bra008465	-	14810701	14810992	87760	downstream		TCONS_00034679	A07	-	Bra003498	A07	+	Bra003498
TCONS_00006560	A02	+	14716739	14722941	Bra008448	Bra008448	-	14703956	14704982	11757	upstream		TCONS_00034679	A07	-	Bra007677	A09	+	Bra007677
TCONS_00006560	A02	+	14716739	14722941	Bra008445	Bra008445	+	14681062	14681715	35024	downstream		TCONS_00034679	A07	-	Bra000450	A03	+	Bra000450
TCONS_00006560	A02	+	14716739	14722941	Bra008458	Bra008458	+	14755731	14756777	32790	upstream		TCONS_00034736	A07	-	Bra003591	A07	+	Bra003591
TCONS_00006560	A02	+	14716739	14722941	Bra008460	Bra008460	-	14772467	14773261	49526	downstream		TCONS_00034850	A07	-	Bra018630	A06	+	Bra018630
TCONS_00006560	A02	+	14716739	14722941	Bra008464	Bra008464	-	14803548	14805688	80607	downstream		TCONS_00034884	A07	-	Bra016824	A08	+	Bra016824
TCONS_00006560	A02	+	14716739	14722941	Bra008467	Bra008467	-	14819834	14820718	96893	downstream		TCONS_00034951	A07	-	Bra003908	A07	+	Bra003908
TCONS_00006560	A02	+	14716739	14722941	Bra008461	Bra008461	-	14795301	14796704	72360	downstream		TCONS_00035008	A07	-	Bra004407	A07	+	Bra004407
TCONS_00006560	A02	+	14716739	14722941	Bra008454	Bra008454	+	14738534	14739484	15593	upstream		TCONS_00035008	A07	-	Bra007875	A02	+	Bra007875
TCONS_00006560	A02	+	14716739	14722941	Bra008462	Bra008462	-	14797491	14800120	74550	downstream		TCONS_00035185	A07	-	Bra004274	A07	+	Bra004274
TCONS_00006560	A02	+	14716739	14722941	Bra008466	Bra008466	-	14815715	14817947	92774	downstream		TCONS_00035185	A07	-	Bra033966	A02	+	Bra033966
TCONS_00006560	A02	+	14716739	14722941	Bra008444	Bra008444	+	14678567	14679584	37155	downstream		TCONS_00035260	A07	-	Bra004402	A07	+	Bra004402
TCONS_00006560	A02	+	14716739	14722941	Bra008443	Bra008443	-	14673014	14674393	42346	upstream		TCONS_00035336	A07	-	Bra016186	A07	+	Bra016186
TCONS_00006560	A02	+	14716739	14722941	Bra008435	Bra008435	-	14615290	14617377	99362	upstream		TCONS_00035367	A07	-	Bra016142	A07	+	Bra016142
TCONS_00006560	A02	+	14716739	14722941	Bra008437	Bra008437	+	14645772	14648631	68108	downstream		TCONS_00035372	A07	-	Bra016136	A07	+	Bra016136
TCONS_00006560	A02	+	14716739	14722941	Bra008450	Bra008450	-	14708432	14710033	6706	upstream		TCONS_00035395	A07	-	Bra016080	A07	+	Bra016080
TCONS_00006560	A02	+	14716739	14722941	Bra008436	Bra008436	-	14617937	14618110	98629	upstream		TCONS_00035693	A07	-	Bra015641	A07	+	Bra015641
TCONS_00006560	A02	+	14716739	14722941	Bra008449	Bra008449	-	14705299	14707343	9396	upstream		TCONS_00035702	A07	-	Bra038395	A09	+	Bra038395
TCONS_00006560	A02	+	14716739	14722941	Bra008442	Bra008442	+	14668782	14670332	46407	downstream		TCONS_00035702	A07	-	Bra038915	Scaffold000155	+	Bra038915
TCONS_00006560	A02	+	14716739	14722941	Bra008456	Bra008456	+	14747709	14748681	24768	upstream		TCONS_00035702	A07	-	Bra040382	Scaffold000201	+	Bra040382
TCONS_00006560	A02	+	14716739	14722941	Bra008439	Bra008439	-	14652354	14653178	63561	upstream		TCONS_00035702	A07	-	Bra040488	Scaffold000211	+	Bra040488
TCONS_00006560	A02	+	14716739	14722941	Bra008438	Bra008438	-	14649009	14650738	66001	upstream		TCONS_00035706	A07	-	Bra035021	A07	+	Bra035021
TCONS_00006560	A02	+	14716739	14722941	Bra008453	Bra008453	+	14724516	14726603	1575	upstream		TCONS_00035804	A07	-	Bra035147	A07	+	Bra035147
TCONS_00006560	A02	+	14716739	14722941	Bra008440	Bra008440	+	14658597	14659498	57241	downstream		TCONS_00035847	A07	.	Bra030164	A07	-	Bra030164
TCONS_00006560	A02	+	14716739	14722941	Bra008455	Bra008455	-	14743787	14744272	20846	downstream		TCONS_00036102	A08	+	Bra014211	A08	-	Bra014211
TCONS_00006560	A02	+	14716739	14722941	Bra008459	Bra008459	+	14765351	14766280	42410	upstream		TCONS_00036246	A08	+	Bra013960	A08	-	Bra013960
TCONS_00006560	A02	+	14716739	14722941	Bra008441	Bra008441	+	14661572	14662659	54080	downstream		TCONS_00036271	A08	+	Bra034910	A08	-	Bra034910
TCONS_00006560	A02	+	14716739	14722941	Bra008446	Bra008446	-	14694787	14698651	18088	upstream		TCONS_00036345	A08	+	Bra038087	A08	-	Bra038087
TCONS_00006560	A02	+	14716739	14722941	Bra008463	Bra008463	-	14800447	14802574	77506	downstream		TCONS_00036346	A08	+	Bra038087	A08	-	Bra038087
TCONS_00006560	A02	+	14716739	14722941	Bra008457	Bra008457	+	14750539	14753971	27598	upstream		TCONS_00036347	A08	+	Bra038087	A08	-	Bra038087
TCONS_00006560	A02	+	14716739	14722941	Bra008447	Bra008447	+	14699342	14701811	14928	downstream		TCONS_00036520	A08	+	Bra021075	A08	-	Bra021075
TCONS_00047274	A10	+	301164	303509	Bra015584	Bra015584	+	398787	400837	95278	upstream		TCONS_00036545	A08	+	Bra021035	A08	-	Bra021035
TCONS_00047274	A10	+	301164	303509	Bra015604	Bra015604	+	218791	219885	81279	downstream		TCONS_00036607	A08	+	Bra020941	A08	-	Bra020941
TCONS_00047274	A10	+	301164	303509	Bra015590	Bra015590	-	350522	352657	47013	downstream		TCONS_00036697	A08	+	Bra034662	A08	-	Bra034662
TCONS_00047274	A10	+	301164	303509	Bra015591	Bra015591	+	336735	349948	33226	upstream		TCONS_00036697	A08	+	Bra011571	A01	-	Bra011571
TCONS_00047274	A10	+	301164	303509	Bra015592	Bra015592	+	314535	317162	11026	upstream		TCONS_00036704	A08	+	Bra035009	Scaffold000100	-	Bra035009
TCONS_00047274	A10	+	301164	303509	Bra015588	Bra015588	-	377046	378485	73537	downstream		TCONS_00036714	A08	+	Bra034612	A08	-	Bra034612
TCONS_00047274	A10	+	301164	303509	Bra015605	Bra015605	-	209492	211108	90056	upstream		TCONS_00036891	A08	+	Bra010352	A08	-	Bra010352
TCONS_00047274	A10	+	301164	303509	Bra015585	Bra015585	+	386700	389205	83191	upstream		TCONS_00036892	A08	+	Bra007083	A09	-	Bra007083
TCONS_00047274	A10	+	301164	303509	Bra015606	Bra015606	+	205634	207420	93744	downstream		TCONS_00036963	A08	+	Bra010473	A08	-	Bra010473
TCONS_00047274	A10	+	301164	303509	Bra015589	Bra015589	-	358641	372874	55132	downstream		TCONS_00037003	A08	+	Bra010518	A08	-	Bra010518
TCONS_00047274	A10	+	301164	303509	Bra015600	Bra015600	-	233917	234904	66260	upstream		TCONS_00037007	A08	+	Bra010520	A08	-	Bra010520
TCONS_00047274	A10	+	301164	303509	Bra015597	Bra015597	-	274524	277168	23996	upstream		TCONS_00037166	A08	+	Bra010787	A08	-	Bra010787
TCONS_00047274	A10	+	301164	303509	Bra015601	Bra015601	+	232564	232839	68325	downstream		TCONS_00037166	A08	+	Bra032366	A09	-	Bra032366
TCONS_00047274	A10	+	301164	303509	Bra015603	Bra015603	+	231068	231343	69821	downstream		TCONS_00037252	A08	+	Bra010892	A08	-	Bra010892
TCONS_00047274	A10	+	301164	303509	Bra015598	Bra015598	-	258536	260846	40318	upstream		TCONS_00037500	A08	+	Bra016531	A08	-	Bra016531
TCONS_00047274	A10	+	301164	303509	Bra015599	Bra015599	-	243122	245456	55708	upstream		TCONS_00038036	A08	-	Bra014355	A08	+	Bra014355
TCONS_00047274	A10	+	301164	303509	Bra015595	Bra015595	+	290479	292247	8917	downstream		TCONS_00038058	A08	-	Bra040942	Scaffold000322	+	Bra040942
TCONS_00047274	A10	+	301164	303509	Bra015587	Bra015587	+	379480	383282	75971	upstream		TCONS_00038146	A08	-	Bra025559	A04	+	Bra025559
TCONS_00047274	A10	+	301164	303509	Bra015594	Bra015594	+	293833	299869	1295	downstream		TCONS_00038284	A08	-	Bra021062	A08	+	Bra021062
TCONS_00047274	A10	+	301164	303509	Bra015586	Bra015586	-	384090	385544	80581	downstream		TCONS_00038322	A08	-	Bra039875	A08	+	Bra039875
TCONS_00047274	A10	+	301164	303509	Bra015596	Bra015596	-	284375	285426	15738	upstream		TCONS_00038469	A08	-	Bra035526	A08	+	Bra035526
TCONS_00042044	A09	+	25632064	25632400	Bra024560	Bra024560	-	25633711	25634145	1311	downstream		TCONS_00038469	A08	-	Bra035388	Scaffold000104	+	Bra035388
TCONS_00042044	A09	+	25632064	25632400	Bra024557	Bra024557	-	25655555	25656821	23155	downstream		TCONS_00038517	A08	-	Bra038970	A08	+	Bra038970
TCONS_00042044	A09	+	25632064	25632400	Bra024562	Bra024562	+	25622447	25627385	4679	downstream		TCONS_00038537	A08	-	Bra038419	A08	+	Bra038419
TCONS_00042044	A09	+	25632064	25632400	Bra024566	Bra024566	-	25589979	25590265	41799	upstream		TCONS_00038537	A08	-	Bra023181	A09	+	Bra023181
TCONS_00042044	A09	+	25632064	25632400	Bra024542	Bra024542	+	25732343	25734235	99943	upstream		TCONS_00038609	A08	-	Bra021032	A08	+	Bra021032
TCONS_00042044	A09	+	25632064	25632400	Bra024570	Bra024570	+	25555471	25556133	75931	downstream		TCONS_00038609	A08	-	Bra013262	A01	+	Bra013262
TCONS_00042044	A09	+	25632064	25632400	Bra024547	Bra024547	-	25698520	25700202	66120	downstream		TCONS_00038804	A08	-	Bra034558	A08	+	Bra034558
TCONS_00042044	A09	+	25632064	25632400	Bra024551	Bra024551	+	25681025	25682899	48625	upstream		TCONS_00038804	A08	-	Bra011433	A01	+	Bra011433
TCONS_00042044	A09	+	25632064	25632400	Bra024558	Bra024558	-	25645540	25648089	13140	downstream		TCONS_00038805	A08	-	Bra034558	A08	+	Bra034558
TCONS_00042044	A09	+	25632064	25632400	Bra024545	Bra024545	-	25714857	25716035	82457	downstream		TCONS_00038805	A08	-	Bra011433	A01	+	Bra011433
TCONS_00042044	A09	+	25632064	25632400	Bra024568	Bra024568	-	25567021	25571043	61021	upstream		TCONS_00038832	A08	-	Bra040073	A08	+	Bra040073
TCONS_00042044	A09	+	25632064	25632400	Bra024550	Bra024550	-	25683498	25685774	51098	downstream		TCONS_00038839	A08	-	Bra010215	A08	+	Bra010215
TCONS_00042044	A09	+	25632064	25632400	Bra024573	Bra024573	-	25531681	25538542	93522	upstream		TCONS_00038843	A08	-	Bra023961	A03	+	Bra023961
TCONS_00042044	A09	+	25632064	25632400	Bra024563	Bra024563	-	25612408	25612746	19318	upstream		TCONS_00038857	A08	-	Bra010244	A08	+	Bra010244
TCONS_00042044	A09	+	25632064	25632400	Bra024548	Bra024548	+	25694671	25696646	62271	upstream		TCONS_00039084	A08	-	Bra010602	A08	+	Bra010602
TCONS_00042044	A09	+	25632064	25632400	Bra024553	Bra024553	-	25677830	25678434	45430	downstream		TCONS_00039084	A08	-	Bra017835	A03	+	Bra017835
TCONS_00042044	A09	+	25632064	25632400	Bra024567	Bra024567	-	25573058	25575794	56270	upstream		TCONS_00039132	A08	-	Bra010716	A08	+	Bra010716
TCONS_00042044	A09	+	25632064	25632400	Bra024549	Bra024549	-	25686554	25690623	54154	downstream		TCONS_00039163	A08	-	Bra032781	A04	+	Bra032781
TCONS_00042044	A09	+	25632064	25632400	Bra024564	Bra024564	-	25594619	25595433	36631	upstream		TCONS_00039200	A08	-	Bra010786	A08	+	Bra010786
TCONS_00042044	A09	+	25632064	25632400	Bra024571	Bra024571	-	25549069	25551201	80863	upstream		TCONS_00039469	A08	-	Bra016472	A08	+	Bra016472
TCONS_00042044	A09	+	25632064	25632400	Bra024572	Bra024572	-	25540070	25546101	85963	upstream		TCONS_00039506	A08	-	Bra016530	A08	+	Bra016530
TCONS_00042044	A09	+	25632064	25632400	Bra024544	Bra024544	-	25719171	25723868	86771	downstream		TCONS_00039932	A09	+	Bra037319	A09	-	Bra037319
TCONS_00042044	A09	+	25632064	25632400	Bra024556	Bra024556	-	25661729	25662527	29329	downstream		TCONS_00040079	A09	+	Bra036242	A09	-	Bra036242
TCONS_00042044	A09	+	25632064	25632400	Bra024546	Bra024546	+	25702319	25702876	69919	upstream		TCONS_00040128	A09	+	Bra034246	A09	-	Bra034246
TCONS_00042044	A09	+	25632064	25632400	Bra024554	Bra024554	+	25669093	25670109	36693	upstream		TCONS_00040128	A09	+	Bra032947	A02	-	Bra032947
TCONS_00042044	A09	+	25632064	25632400	Bra024569	Bra024569	-	25561068	25563174	68890	upstream		TCONS_00040220	A09	+	Bra036135	A09	-	Bra036135
TCONS_00042044	A09	+	25632064	25632400	Bra024565	Bra024565	+	25592338	25592986	39078	downstream		TCONS_00040430	A09	+	Bra037764	A09	-	Bra037764
TCONS_00042044	A09	+	25632064	25632400	Bra024555	Bra024555	+	25665759	25667129	33359	upstream		TCONS_00040682	A09	+	Bra036701	A09	-	Bra036701
TCONS_00042044	A09	+	25632064	25632400	Bra024552	Bra024552	+	25679041	25679799	46641	upstream		TCONS_00040910	A09	+	Bra027097	A09	-	Bra027097
TCONS_00042044	A09	+	25632064	25632400	Bra024543	Bra024543	-	25724378	25729457	91978	downstream		TCONS_00040918	A09	+	Bra030091	A07	-	Bra030091
TCONS_00042044	A09	+	25632064	25632400	Bra024559	Bra024559	-	25636306	25638524	3906	downstream		TCONS_00041151	A09	+	Bra027597	A09	-	Bra027597
TCONS_00042044	A09	+	25632064	25632400	Bra024561	Bra024561	-	25628172	25628603	3461	upstream		TCONS_00041151	A09	+	Bra029497	A09	-	Bra029497
TCONS_00051387	Scaffold000123	+	292103	292466	Bra036950	Bra036950	-	294578	295872	2112	downstream		TCONS_00041152	A09	+	Bra027597	A09	-	Bra027597
TCONS_00051387	Scaffold000123	+	292103	292466	Bra036948	Bra036948	-	259297	261553	30550	upstream		TCONS_00041212	A09	+	Bra018094	A06	-	Bra018094
TCONS_00051387	Scaffold000123	+	292103	292466	Bra036951	Bra036951	-	316622	317581	24156	downstream		TCONS_00041212	A09	+	Bra010230	A08	-	Bra010230
TCONS_00051387	Scaffold000123	+	292103	292466	Bra036952	Bra036952	-	339982	342811	47516	downstream		TCONS_00041262	A09	+	Bra017467	A09	-	Bra017467
TCONS_00051387	Scaffold000123	+	292103	292466	Bra036945	Bra036945	+	226582	228808	63295	downstream		TCONS_00041274	A09	+	Bra040536	Scaffold000215	-	Bra040536
TCONS_00051387	Scaffold000123	+	292103	292466	Bra036946	Bra036946	-	230206	232304	59799	upstream		TCONS_00041362	A09	+	Bra041080	Scaffold000480	-	Bra041080
TCONS_00051387	Scaffold000123	+	292103	292466	Bra036949	Bra036949	+	275560	276006	16097	downstream		TCONS_00041396	A09	+	Bra034899	A08	-	Bra034899
TCONS_00051387	Scaffold000123	+	292103	292466	Bra036947	Bra036947	-	235457	239424	52679	upstream		TCONS_00041396	A09	+	Bra039243	Scaffold000162	-	Bra039243
TCONS_00051387	Scaffold000123	+	292103	292466	Bra036953	Bra036953	-	371579	373309	79113	downstream		TCONS_00041411	A09	+	Bra039573	Scaffold000169	-	Bra039573
TCONS_00051387	Scaffold000123	+	292103	292466	Bra036944	Bra036944	+	199485	199784	92319	downstream		TCONS_00041413	A09	+	Bra036379	A07	-	Bra036379
TCONS_00051387	Scaffold000123	+	292103	292466	Bra036954	Bra036954	-	387251	390233	94785	downstream		TCONS_00041413	A09	+	Bra037853	A09	-	Bra037853
TCONS_00049921	A10	-	8528309	8529839	Bra002634	Bra002634	-	8532995	8534585	3156	downstream		TCONS_00041413	A09	+	Bra015617	A10	-	Bra015617
TCONS_00049921	A10	-	8528309	8529839	Bra002628	Bra002628	+	8558021	8558477	28182	upstream		TCONS_00041413	A09	+	Bra039588	Scaffold000170	-	Bra039588
TCONS_00049921	A10	-	8528309	8529839	Bra002633	Bra002633	-	8535904	8538214	6065	downstream		TCONS_00041413	A09	+	Bra040457	Scaffold000207	-	Bra040457
TCONS_00049921	A10	-	8528309	8529839	Bra002643	Bra002643	-	8477745	8477918	50391	upstream		TCONS_00041413	A09	+	Bra040616	Scaffold000224	-	Bra040616
TCONS_00049921	A10	-	8528309	8529839	Bra002616	Bra002616	-	8606507	8609891	76668	downstream		TCONS_00041413	A09	+	Bra034449	A05	-	Bra034449
TCONS_00049921	A10	-	8528309	8529839	Bra002625	Bra002625	-	8568577	8571010	38738	downstream		TCONS_00041497	A09	+	Bra029463	A09	-	Bra029463
TCONS_00049921	A10	-	8528309	8529839	Bra002648	Bra002648	-	8460572	8463338	64971	upstream		TCONS_00041555	A09	+	Bra029551	A09	-	Bra029551
TCONS_00049921	A10	-	8528309	8529839	Bra002649	Bra002649	-	8459077	8459805	68504	upstream		TCONS_00041555	A09	+	Bra000813	A03	-	Bra000813
TCONS_00049921	A10	-	8528309	8529839	Bra002646	Bra002646	-	8470789	8472340	55969	upstream		TCONS_00041620	A09	+	Bra040501	Scaffold000213	-	Bra040501
TCONS_00049921	A10	-	8528309	8529839	Bra002650	Bra002650	+	8454041	8458931	69378	downstream		TCONS_00041642	A09	+	Bra021075	A08	-	Bra021075
TCONS_00049921	A10	-	8528309	8529839	Bra002620	Bra002620	+	8585534	8586694	55695	upstream		TCONS_00041826	A09	+	Bra030142	A07	-	Bra030142
TCONS_00049921	A10	-	8528309	8529839	Bra002636	Bra002636	-	8512887	8513831	14478	upstream		TCONS_00041826	A09	+	Bra010825	A08	-	Bra010825
TCONS_00049921	A10	-	8528309	8529839	Bra002639	Bra002639	+	8499800	8501533	26776	downstream		TCONS_00041826	A09	+	Bra032323	A09	-	Bra032323
TCONS_00049921	A10	-	8528309	8529839	Bra002635	Bra002635	-	8520635	8524199	4110	upstream		TCONS_00041833	A09	+	Bra032314	A09	-	Bra032314
TCONS_00049921	A10	-	8528309	8529839	Bra002624	Bra002624	+	8572128	8573392	42289	upstream		TCONS_00041834	A09	+	Bra032314	A09	-	Bra032314
TCONS_00049921	A10	-	8528309	8529839	Bra002657	Bra002657	-	8429680	8430708	97601	upstream		TCONS_00041888	A09	+	Bra032834	A09	-	Bra032834
TCONS_00049921	A10	-	8528309	8529839	Bra002617	Bra002617	+	8605579	8605884	75740	upstream		TCONS_00041898	A09	+	Bra032810	A09	-	Bra032810
TCONS_00049921	A10	-	8528309	8529839	Bra002615	Bra002615	-	8611469	8613123	81630	downstream		TCONS_00041936	A09	+	Bra034752	A05	-	Bra034752
TCONS_00049921	A10	-	8528309	8529839	Bra002629	Bra002629	-	8552664	8552970	22825	downstream		TCONS_00042029	A09	+	Bra029901	A01	-	Bra029901
TCONS_00049921	A10	-	8528309	8529839	Bra002644	Bra002644	-	8475194	8475757	52552	upstream		TCONS_00042048	A09	+	Bra024553	A09	-	Bra024553
TCONS_00049921	A10	-	8528309	8529839	Bra002618	Bra002618	-	8593473	8595046	63634	downstream		TCONS_00042091	A09	+	Bra036028	A09	-	Bra036028
TCONS_00049921	A10	-	8528309	8529839	Bra002645	Bra002645	+	8472643	8474021	54288	downstream		TCONS_00042092	A09	+	Bra036029	A09	-	Bra036029
TCONS_00049921	A10	-	8528309	8529839	Bra002619	Bra002619	+	8592150	8593245	62311	upstream		TCONS_00042092	A09	+	Bra036032	A09	-	Bra036032
TCONS_00049921	A10	-	8528309	8529839	Bra002647	Bra002647	-	8468112	8470321	57988	upstream		TCONS_00042092	A09	+	Bra036033	A09	-	Bra036033
TCONS_00049921	A10	-	8528309	8529839	Bra002640	Bra002640	+	8496390	8496746	31563	downstream		TCONS_00042092	A09	+	Bra007165	A09	-	Bra007165
TCONS_00049921	A10	-	8528309	8529839	Bra002622	Bra002622	-	8578720	8580219	48881	downstream		TCONS_00042125	A09	+	Bra036856	A09	-	Bra036856
TCONS_00049921	A10	-	8528309	8529839	Bra002630	Bra002630	+	8551130	8552288	21291	upstream		TCONS_00042331	A09	+	Bra007123	A09	-	Bra007123
TCONS_00049921	A10	-	8528309	8529839	Bra002638	Bra002638	-	8502097	8505678	22631	upstream		TCONS_00042338	A09	+	Bra036736	A08	-	Bra036736
TCONS_00049921	A10	-	8528309	8529839	Bra002656	Bra002656	+	8431839	8434112	94197	downstream		TCONS_00042338	A09	+	Bra007143	A09	-	Bra007143
TCONS_00049921	A10	-	8528309	8529839	Bra002637	Bra002637	+	8507542	8509455	18854	downstream		TCONS_00042516	A09	+	Bra007378	A09	-	Bra007378
TCONS_00049921	A10	-	8528309	8529839	Bra002651	Bra002651	-	8451223	8453564	74745	upstream		TCONS_00042711	A09	+	Bra007691	A09	-	Bra007691
TCONS_00049921	A10	-	8528309	8529839	Bra002626	Bra002626	-	8565058	8567538	35219	downstream		TCONS_00042729	A09	+	Bra007707	A09	-	Bra007707
TCONS_00049921	A10	-	8528309	8529839	Bra002627	Bra002627	-	8559345	8561758	29506	downstream		TCONS_00042729	A09	+	Bra004442	A05	-	Bra004442
TCONS_00049921	A10	-	8528309	8529839	Bra002612	Bra002612	+	8624228	8627332	94389	upstream		TCONS_00042798	A09	+	Bra007813	A09	-	Bra007813
TCONS_00049921	A10	-	8528309	8529839	Bra002611	Bra002611	+	8628714	8629607	98875	upstream		TCONS_00042816	A09	+	Bra007839	A09	-	Bra007839
TCONS_00049921	A10	-	8528309	8529839	Bra002621	Bra002621	-	8580773	8582308	50934	downstream		TCONS_00042912	A09	+	Bra031215	A09	-	Bra031215
TCONS_00049921	A10	-	8528309	8529839	Bra002641	Bra002641	-	8485250	8491200	37109	upstream		TCONS_00042919	A09	+	Bra031196	A09	-	Bra031196
TCONS_00049921	A10	-	8528309	8529839	Bra002652	Bra002652	+	8441247	8450367	77942	downstream		TCONS_00043073	A09	+	Bra026037	A06	-	Bra026037
TCONS_00049921	A10	-	8528309	8529839	Bra002623	Bra002623	+	8576793	8578141	46954	upstream		TCONS_00043111	A09	+	Bra026781	A09	-	Bra026781
TCONS_00049921	A10	-	8528309	8529839	Bra002658	Bra002658	+	8427405	8429560	98749	downstream		TCONS_00043112	A09	+	Bra026782	A09	-	Bra026782
TCONS_00049921	A10	-	8528309	8529839	Bra002653	Bra002653	+	8439911	8440304	88005	downstream		TCONS_00043198	A09	+	Bra026911	A09	-	Bra026911
TCONS_00049921	A10	-	8528309	8529839	Bra002654	Bra002654	-	8435515	8436903	91406	upstream		TCONS_00043213	A09	+	Bra019807	A06	-	Bra019807
TCONS_00049921	A10	-	8528309	8529839	Bra002614	Bra002614	+	8616879	8617893	87040	upstream		TCONS_00043213	A09	+	Bra026938	A09	-	Bra026938
TCONS_00049921	A10	-	8528309	8529839	Bra002655	Bra002655	+	8434779	8435116	93193	downstream		TCONS_00043335	A09	+	Bra031666	A09	-	Bra031666
TCONS_00049921	A10	-	8528309	8529839	Bra002642	Bra002642	-	8481066	8481617	46692	upstream		TCONS_00043639	A09	-	Bra037326	A09	+	Bra037326
TCONS_00049921	A10	-	8528309	8529839	Bra002632	Bra002632	+	8543428	8545146	13589	upstream		TCONS_00043766	A09	-	Bra006688	A03	+	Bra006688
TCONS_00049921	A10	-	8528309	8529839	Bra002613	Bra002613	-	8619205	8620840	89366	downstream		TCONS_00043789	A09	-	Bra034245	A09	+	Bra034245
TCONS_00049921	A10	-	8528309	8529839	Bra002631	Bra002631	-	8545547	8546686	15708	downstream		TCONS_00043821	A09	-	Bra039053	A09	+	Bra039053
TCONS_00011048	A03	+	8278776	8279460	Bra023036	Bra023036	-	8343828	8345776	64368	downstream		TCONS_00043933	A09	-	Bra036541	A09	+	Bra036541
TCONS_00011048	A03	+	8278776	8279460	Bra023035	Bra023035	+	8339258	8340547	59798	upstream		TCONS_00044058	A09	-	Bra014474	A04	+	Bra014474
TCONS_00011048	A03	+	8278776	8279460	Bra023009	Bra023009	-	8219084	8221040	57736	upstream		TCONS_00044220	A09	-	Bra037255	A09	+	Bra037255
TCONS_00011048	A03	+	8278776	8279460	Bra023037	Bra023037	+	8349372	8350505	69912	upstream		TCONS_00044351	A09	-	Bra031149	A09	+	Bra031149
TCONS_00011048	A03	+	8278776	8279460	Bra023011	Bra023011	+	8225449	8226419	52357	downstream		TCONS_00044483	A09	-	Bra015378	A10	+	Bra015378
TCONS_00011048	A03	+	8278776	8279460	Bra023038	Bra023038	-	8351776	8352168	72316	downstream		TCONS_00044503	A09	-	Bra027121	A09	+	Bra027121
TCONS_00011048	A03	+	8278776	8279460	Bra023008	Bra023008	-	8214480	8215756	63020	upstream		TCONS_00044510	A09	-	Bra027148	A09	+	Bra027148
TCONS_00011048	A03	+	8278776	8279460	Bra023029	Bra023029	+	8316142	8317272	36682	upstream		TCONS_00044524	A09	-	Bra035411	A01	+	Bra035411
TCONS_00011048	A03	+	8278776	8279460	Bra023044	Bra023044	-	8375076	8376305	95616	downstream		TCONS_00044541	A09	-	Bra027841	A09	+	Bra027841
TCONS_00011048	A03	+	8278776	8279460	Bra023016	Bra023016	+	8247206	8248537	30239	downstream		TCONS_00044567	A09	-	Bra027865	A09	+	Bra027865
TCONS_00011048	A03	+	8278776	8279460	Bra023013	Bra023013	+	8231229	8232259	46517	downstream		TCONS_00044584	A09	-	Bra015591	A10	+	Bra015591
TCONS_00011048	A03	+	8278776	8279460	Bra023005	Bra023005	-	8195259	8195811	82965	upstream		TCONS_00044783	A09	-	Bra027604	A09	+	Bra027604
TCONS_00011048	A03	+	8278776	8279460	Bra023023	Bra023023	+	8285254	8286427	5794	upstream		TCONS_00044783	A09	-	Bra027605	A09	+	Bra027605
TCONS_00011048	A03	+	8278776	8279460	Bra023014	Bra023014	-	8232647	8234440	44336	upstream		TCONS_00044790	A09	-	Bra019684	A06	+	Bra019684
TCONS_00011048	A03	+	8278776	8279460	Bra023041	Bra023041	-	8357240	8357767	77780	downstream		TCONS_00044835	A09	-	Bra040488	Scaffold000211	+	Bra040488
TCONS_00011048	A03	+	8278776	8279460	Bra023026	Bra023026	+	8300166	8300777	20706	upstream		TCONS_00044882	A09	-	Bra013900	A01	+	Bra013900
TCONS_00011048	A03	+	8278776	8279460	Bra023021	Bra023021	-	8277842	8278111	665	upstream		TCONS_00044882	A09	-	Bra005478	A05	+	Bra005478
TCONS_00011048	A03	+	8278776	8279460	Bra023027	Bra023027	+	8308194	8309298	28734	upstream		TCONS_00045015	A09	-	Bra010148	A06	+	Bra010148
TCONS_00011048	A03	+	8278776	8279460	Bra023007	Bra023007	+	8205212	8208756	70020	downstream		TCONS_00045015	A09	-	Bra017555	A09	+	Bra017555
TCONS_00011048	A03	+	8278776	8279460	Bra023025	Bra023025	+	8292607	8295733	13147	upstream		TCONS_00045015	A09	-	Bra028303	A10	+	Bra028303
TCONS_00011048	A03	+	8278776	8279460	Bra023017	Bra023017	-	8249183	8252350	26426	upstream		TCONS_00045015	A09	-	Bra035998	Scaffold000111	+	Bra035998
TCONS_00011048	A03	+	8278776	8279460	Bra023031	Bra023031	+	8320384	8323327	40924	upstream		TCONS_00045015	A09	-	Bra038918	Scaffold000155	+	Bra038918
TCONS_00011048	A03	+	8278776	8279460	Bra023006	Bra023006	+	8196583	8198607	80169	downstream		TCONS_00045015	A09	-	Bra038925	Scaffold000155	+	Bra038925
TCONS_00011048	A03	+	8278776	8279460	Bra023030	Bra023030	+	8318836	8319383	39376	upstream		TCONS_00045015	A09	-	Bra040488	Scaffold000211	+	Bra040488
TCONS_00011048	A03	+	8278776	8279460	Bra023024	Bra023024	-	8289698	8291226	10238	downstream		TCONS_00045069	A09	-	Bra035224	A09	+	Bra035224
TCONS_00011048	A03	+	8278776	8279460	Bra023028	Bra023028	+	8311494	8311724	32034	upstream		TCONS_00045169	A09	-	Bra034472	Scaffold000096	+	Bra034472
TCONS_00011048	A03	+	8278776	8279460	Bra023018	Bra023018	+	8255241	8268728	10048	downstream		TCONS_00045169	A09	-	Bra008289	A02	+	Bra008289
TCONS_00011048	A03	+	8278776	8279460	Bra023033	Bra023033	+	8329873	8331596	50413	upstream		TCONS_00045176	A09	-	Bra028084	A09	+	Bra028084
TCONS_00011048	A03	+	8278776	8279460	Bra023012	Bra023012	-	8227783	8230321	48455	upstream		TCONS_00045187	A09	-	Bra006189	A03	+	Bra006189
TCONS_00011048	A03	+	8278776	8279460	Bra023015	Bra023015	-	8243458	8243718	35058	upstream		TCONS_00045255	A09	-	Bra023298	A09	+	Bra023298
TCONS_00011048	A03	+	8278776	8279460	Bra023040	Bra023040	-	8354916	8355575	75456	downstream		TCONS_00045353	A09	-	Bra023163	A09	+	Bra023163
TCONS_00011048	A03	+	8278776	8279460	Bra023043	Bra023043	+	8364968	8369320	85508	upstream		TCONS_00045422	A09	-	Bra032368	A09	+	Bra032368
TCONS_00011048	A03	+	8278776	8279460	Bra023010	Bra023010	+	8222235	8222726	56050	downstream		TCONS_00045651	A09	-	Bra024665	A09	+	Bra024665
TCONS_00011048	A03	+	8278776	8279460	Bra023042	Bra023042	-	8362406	8362876	82946	downstream		TCONS_00045658	A09	-	Bra012421	A07	+	Bra012421
TCONS_00011048	A03	+	8278776	8279460	Bra023020	Bra023020	+	8274245	8277149	1627	downstream		TCONS_00045658	A09	-	Bra024658	A09	+	Bra024658
TCONS_00011048	A03	+	8278776	8279460	Bra023032	Bra023032	+	8323712	8326685	44252	upstream		TCONS_00045691	A09	-	Bra024575	A09	+	Bra024575
TCONS_00011048	A03	+	8278776	8279460	Bra023004	Bra023004	+	8193295	8194608	84168	downstream		TCONS_00045748	A09	-	Bra024518	A09	+	Bra024518
TCONS_00011048	A03	+	8278776	8279460	Bra023039	Bra023039	+	8353187	8354311	73727	upstream		TCONS_00045896	A09	-	Bra006910	A09	+	Bra006910
TCONS_00011048	A03	+	8278776	8279460	Bra023034	Bra023034	+	8333613	8334022	54153	upstream		TCONS_00046012	A09	-	Bra007082	A09	+	Bra007082
TCONS_00011048	A03	+	8278776	8279460	Bra023019	Bra023019	-	8270187	8272046	6730	upstream		TCONS_00046012	A09	-	Bra014800	A04	+	Bra014800
TCONS_00011048	A03	+	8278776	8279460	Bra023002	Bra023002	-	8181378	8186609	92167	upstream		TCONS_00046162	A09	-	Bra003254	A07	+	Bra003254
TCONS_00011048	A03	+	8278776	8279460	Bra023003	Bra023003	+	8188693	8190449	88327	downstream		TCONS_00046162	A09	-	Bra007284	A09	+	Bra007284
TCONS_00026175	A06	+	5915790	5917199	Bra026076	Bra026076	+	5941746	5944229	24547	upstream		TCONS_00046210	A09	-	Bra007370	A09	+	Bra007370
TCONS_00026175	A06	+	5915790	5917199	Bra026063	Bra026063	-	5982719	5982955	65520	downstream		TCONS_00046312	A09	-	Bra007508	A09	+	Bra007508
TCONS_00026175	A06	+	5915790	5917199	Bra026095	Bra026095	-	5872598	5873831	41959	upstream		TCONS_00046613	A09	-	Bra034239	A09	+	Bra034239
TCONS_00026175	A06	+	5915790	5917199	Bra026089	Bra026089	-	5893113	5896759	19031	upstream		TCONS_00046613	A09	-	Bra015378	A10	+	Bra015378
TCONS_00026175	A06	+	5915790	5917199	Bra026081	Bra026081	-	5921432	5923338	4233	downstream		TCONS_00047273	A10	+	Bra015593	A10	-	Bra015593
TCONS_00026175	A06	+	5915790	5917199	Bra026096	Bra026096	+	5871295	5872248	43542	downstream		TCONS_00047274	A10	+	Bra015593	A10	-	Bra015593
TCONS_00026175	A06	+	5915790	5917199	Bra026070	Bra026070	+	5958535	5959338	41336	upstream		TCONS_00047281	A10	+	Bra015590	A10	-	Bra015590
TCONS_00026175	A06	+	5915790	5917199	Bra026094	Bra026094	+	5874771	5881083	34707	downstream		TCONS_00047282	A10	+	Bra015590	A10	-	Bra015590
TCONS_00026175	A06	+	5915790	5917199	Bra026062	Bra026062	+	5990208	5991764	73009	upstream		TCONS_00047282	A10	+	Bra006443	A03	-	Bra006443
TCONS_00026175	A06	+	5915790	5917199	Bra026087	Bra026087	+	5902589	5904451	11339	downstream		TCONS_00047357	A10	+	Bra015519	A10	-	Bra015519
TCONS_00026175	A06	+	5915790	5917199	Bra026098	Bra026098	-	5858074	5860401	55389	upstream		TCONS_00047411	A10	+	Bra027597	A09	-	Bra027597
TCONS_00026175	A06	+	5915790	5917199	Bra026066	Bra026066	+	5973285	5974244	56086	upstream		TCONS_00047411	A10	+	Bra029497	A09	-	Bra029497
TCONS_00026175	A06	+	5915790	5917199	Bra026058	Bra026058	+	6007926	6010112	90727	upstream		TCONS_00047520	A10	+	Bra015260	A10	-	Bra015260
TCONS_00026175	A06	+	5915790	5917199	Bra026101	Bra026101	-	5850874	5853378	62412	upstream		TCONS_00047577	A10	+	Bra033341	A10	-	Bra033341
TCONS_00026175	A06	+	5915790	5917199	Bra026100	Bra026100	+	5854631	5856341	59449	downstream		TCONS_00047581	A10	+	Bra033338	A10	-	Bra033338
TCONS_00026175	A06	+	5915790	5917199	Bra026069	Bra026069	-	5959793	5964261	42594	downstream		TCONS_00047641	A10	+	Bra033238	A10	-	Bra033238
TCONS_00026175	A06	+	5915790	5917199	Bra026105	Bra026105	-	5804114	5825773	90017	upstream		TCONS_00047686	A10	+	Bra000054	A03	-	Bra000054
TCONS_00026175	A06	+	5915790	5917199	Bra026084	Bra026084	-	5912047	5913990	1800	upstream		TCONS_00047868	A10	+	Bra002981	A10	-	Bra002981
TCONS_00026175	A06	+	5915790	5917199	Bra026079	Bra026079	-	5926873	5927154	9674	downstream		TCONS_00048010	A10	+	Bra002795	A10	-	Bra002795
TCONS_00026175	A06	+	5915790	5917199	Bra026086	Bra026086	-	5904523	5907153	8637	upstream		TCONS_00048081	A10	+	Bra002688	A10	-	Bra002688
TCONS_00026175	A06	+	5915790	5917199	Bra026059	Bra026059	-	6002445	6005623	85246	downstream		TCONS_00048094	A10	+	Bra035009	Scaffold000100	-	Bra035009
TCONS_00026175	A06	+	5915790	5917199	Bra026071	Bra026071	-	5957992	5958251	40793	downstream		TCONS_00048095	A10	+	Bra020736	A02	-	Bra020736
TCONS_00026175	A06	+	5915790	5917199	Bra026075	Bra026075	+	5945202	5947042	28003	upstream		TCONS_00048098	A10	+	Bra002676	A10	-	Bra002676
TCONS_00026175	A06	+	5915790	5917199	Bra026077	Bra026077	-	5936340	5937224	19141	downstream		TCONS_00048148	A10	+	Bra002595	A10	-	Bra002595
TCONS_00026175	A06	+	5915790	5917199	Bra026061	Bra026061	+	5994552	5996117	77353	upstream		TCONS_00048187	A10	+	Bra002535	A10	-	Bra002535
TCONS_00026175	A06	+	5915790	5917199	Bra026085	Bra026085	-	5908309	5909897	5893	upstream		TCONS_00048373	A10	+	Bra002245	A10	-	Bra002245
TCONS_00026175	A06	+	5915790	5917199	Bra026092	Bra026092	+	5883791	5884367	31423	downstream		TCONS_00048452	A10	+	Bra002118	A10	-	Bra002118
TCONS_00026175	A06	+	5915790	5917199	Bra026099	Bra026099	-	5856779	5857659	58131	upstream		TCONS_00048544	A10	+	Bra008688	A10	-	Bra008688
TCONS_00026175	A06	+	5915790	5917199	Bra026078	Bra026078	-	5929626	5931078	12427	downstream		TCONS_00048590	A10	+	Bra008748	A10	-	Bra008748
TCONS_00026175	A06	+	5915790	5917199	Bra026074	Bra026074	-	5947435	5948561	30236	downstream		TCONS_00048598	A10	+	Bra008753	A10	-	Bra008753
TCONS_00026175	A06	+	5915790	5917199	Bra026072	Bra026072	+	5951820	5955929	34621	upstream		TCONS_00048679	A10	+	Bra023386	A02	-	Bra023386
TCONS_00026175	A06	+	5915790	5917199	Bra026065	Bra026065	-	5974646	5978788	57447	downstream		TCONS_00048744	A10	+	Bra008941	A10	-	Bra008941
TCONS_00026175	A06	+	5915790	5917199	Bra026091	Bra026091	+	5885101	5889006	26784	downstream		TCONS_00048868	A10	+	Bra009363	A10	-	Bra009363
TCONS_00026175	A06	+	5915790	5917199	Bra026104	Bra026104	-	5832173	5834007	81783	upstream		TCONS_00049056	A10	+	Bra009416	A10	-	Bra009416
TCONS_00026175	A06	+	5915790	5917199	Bra026102	Bra026102	-	5849055	5850095	65695	upstream		TCONS_00049107	A10	+	Bra009495	A10	-	Bra009495
TCONS_00026175	A06	+	5915790	5917199	Bra026080	Bra026080	+	5925023	5926183	7824	upstream		TCONS_00049194	A10	+	Bra009626	A10	-	Bra009626
TCONS_00026175	A06	+	5915790	5917199	Bra026097	Bra026097	+	5866227	5870023	45767	downstream		TCONS_00049223	A10	-	Bra030692	A08	+	Bra030692
TCONS_00026175	A06	+	5915790	5917199	Bra026103	Bra026103	-	5836137	5838613	77177	upstream		TCONS_00049223	A10	-	Bra015594	A10	+	Bra015594
TCONS_00026175	A06	+	5915790	5917199	Bra026093	Bra026093	+	5882169	5883068	32722	downstream		TCONS_00049226	A10	-	Bra015591	A10	+	Bra015591
TCONS_00026175	A06	+	5915790	5917199	Bra026068	Bra026068	+	5964163	5967100	46964	upstream		TCONS_00049238	A10	-	Bra015583	A10	+	Bra015583
TCONS_00026175	A06	+	5915790	5917199	Bra026090	Bra026090	+	5890007	5892805	22985	downstream		TCONS_00049269	A10	-	Bra015512	A10	+	Bra015512
TCONS_00026175	A06	+	5915790	5917199	Bra026057	Bra026057	+	6013460	6014262	96261	upstream		TCONS_00049291	A10	-	Bra015486	A10	+	Bra015486
TCONS_00026175	A06	+	5915790	5917199	Bra026060	Bra026060	+	6000358	6002345	83159	upstream		TCONS_00049380	A10	-	Bra015300	A10	+	Bra015300
TCONS_00026175	A06	+	5915790	5917199	Bra026088	Bra026088	+	5901322	5901973	13817	downstream		TCONS_00049417	A10	-	Bra033400	A10	+	Bra033400
TCONS_00026175	A06	+	5915790	5917199	Bra026067	Bra026067	+	5968439	5970532	51240	upstream		TCONS_00049448	A10	-	Bra030506	A08	+	Bra030506
TCONS_00026175	A06	+	5915790	5917199	Bra026082	Bra026082	+	5918548	5921199	1349	upstream		TCONS_00049594	A10	-	Bra028287	A10	+	Bra028287
TCONS_00026175	A06	+	5915790	5917199	Bra026056	Bra026056	+	6015035	6016722	97836	upstream		TCONS_00049617	A10	-	Bra003122	A10	+	Bra003122
TCONS_00026175	A06	+	5915790	5917199	Bra026064	Bra026064	+	5979213	5981256	62014	upstream		TCONS_00049617	A10	-	Bra029114	A03	+	Bra029114
TCONS_00026175	A06	+	5915790	5917199	Bra026073	Bra026073	+	5948728	5949598	31529	upstream		TCONS_00049626	A10	-	Bra003110	A10	+	Bra003110
TCONS_00050403	A10	-	12695033	12695247	Bra008801	Bra008801	-	12697737	12698540	2490	downstream		TCONS_00049887	A10	-	Bra002687	A10	+	Bra002687
TCONS_00050403	A10	-	12695033	12695247	Bra008794	Bra008794	+	12665184	12666107	28926	downstream		TCONS_00049987	A10	-	Bra002515	A10	+	Bra002515
TCONS_00050403	A10	-	12695033	12695247	Bra008797	Bra008797	-	12674452	12675414	19619	upstream		TCONS_00050117	A10	-	Bra002274	A10	+	Bra002274
TCONS_00050403	A10	-	12695033	12695247	Bra008779	Bra008779	+	12616762	12618716	76317	downstream		TCONS_00050146	A10	-	Bra002234	A10	+	Bra002234
TCONS_00050403	A10	-	12695033	12695247	Bra008778	Bra008778	+	12615429	12616047	78986	downstream		TCONS_00050201	A10	-	Bra023681	A02	+	Bra023681
TCONS_00050403	A10	-	12695033	12695247	Bra008816	Bra008816	+	12768352	12771873	73105	upstream		TCONS_00050295	A10	-	Bra002499	A10	+	Bra002499
TCONS_00050403	A10	-	12695033	12695247	Bra008805	Bra008805	-	12711889	12714872	16642	downstream		TCONS_00050347	A10	-	Bra008689	A10	+	Bra008689
TCONS_00050403	A10	-	12695033	12695247	Bra008808	Bra008808	-	12732709	12733814	37462	downstream		TCONS_00050349	A10	-	Bra008689	A10	+	Bra008689
TCONS_00050403	A10	-	12695033	12695247	Bra008774	Bra008774	+	12600487	12603113	91920	downstream		TCONS_00050547	A10	-	Bra009005	A10	+	Bra009005
TCONS_00050403	A10	-	12695033	12695247	Bra008791	Bra008791	+	12651917	12655233	39800	downstream		TCONS_00050549	A10	-	Bra009006	A10	+	Bra009006
TCONS_00050403	A10	-	12695033	12695247	Bra008802	Bra008802	+	12699925	12701540	4678	upstream		TCONS_00050792	A10	-	Bra009098	A10	+	Bra009098
TCONS_00050403	A10	-	12695033	12695247	Bra008783	Bra008783	-	12629282	12630859	64174	upstream		TCONS_00050838	A10	-	Bra009450	A10	+	Bra009450
TCONS_00050403	A10	-	12695033	12695247	Bra008781	Bra008781	+	12625327	12626276	68757	downstream		TCONS_00050939	A10	-	Bra009573	A10	+	Bra009573
TCONS_00050403	A10	-	12695033	12695247	Bra008780	Bra008780	-	12619166	12620942	74091	upstream		TCONS_00051013	Scaffold000096	+	Bra034498	Scaffold000096	-	Bra034498
TCONS_00050403	A10	-	12695033	12695247	Bra008818	Bra008818	-	12777226	12779261	81979	downstream		TCONS_00051043	Scaffold000096	-	Bra036410	A07	+	Bra036410
TCONS_00050403	A10	-	12695033	12695247	Bra008773	Bra008773	+	12596001	12598848	96185	downstream		TCONS_00051043	Scaffold000096	-	Bra040735	Scaffold000246	+	Bra040735
TCONS_00050403	A10	-	12695033	12695247	Bra008789	Bra008789	+	12645260	12647311	47722	downstream		TCONS_00051060	Scaffold000096	-	Bra017807	A03	+	Bra017807
TCONS_00050403	A10	-	12695033	12695247	Bra008782	Bra008782	-	12626913	12627317	67716	upstream		TCONS_00051075	Scaffold000096	-	Bra039177	A05	+	Bra039177
TCONS_00050403	A10	-	12695033	12695247	Bra008787	Bra008787	-	12639775	12640236	54797	upstream		TCONS_00051088	Scaffold000100	+	Bra037853	A09	-	Bra037853
TCONS_00050403	A10	-	12695033	12695247	Bra008814	Bra008814	-	12761877	12763700	66630	downstream		TCONS_00051088	Scaffold000100	+	Bra015617	A10	-	Bra015617
TCONS_00050403	A10	-	12695033	12695247	Bra008813	Bra008813	+	12758690	12761349	63443	upstream		TCONS_00051088	Scaffold000100	+	Bra039588	Scaffold000170	-	Bra039588
TCONS_00050403	A10	-	12695033	12695247	Bra008795	Bra008795	+	12668199	12668747	26286	downstream		TCONS_00051088	Scaffold000100	+	Bra040457	Scaffold000207	-	Bra040457
TCONS_00050403	A10	-	12695033	12695247	Bra008784	Bra008784	+	12631512	12633160	61873	downstream		TCONS_00051088	Scaffold000100	+	Bra034449	A05	-	Bra034449
TCONS_00050403	A10	-	12695033	12695247	Bra008809	Bra008809	+	12735008	12739741	39761	upstream		TCONS_00051115	Scaffold000100	+	Bra035005	Scaffold000100	-	Bra035005
TCONS_00050403	A10	-	12695033	12695247	Bra008804	Bra008804	-	12704291	12710282	9044	downstream		TCONS_00051164	Scaffold000103	+	Bra035296	Scaffold000103	-	Bra035296
TCONS_00050403	A10	-	12695033	12695247	Bra008777	Bra008777	+	12614435	12614647	80386	downstream		TCONS_00051171	Scaffold000103	+	Bra035301	Scaffold000103	-	Bra035301
TCONS_00050403	A10	-	12695033	12695247	Bra008786	Bra008786	+	12636552	12638789	56244	downstream		TCONS_00051245	Scaffold000104	-	Bra035348	Scaffold000104	+	Bra035348
TCONS_00050403	A10	-	12695033	12695247	Bra008810	Bra008810	+	12741629	12743335	46382	upstream		TCONS_00051388	Scaffold000123	+	Bra036379	A07	-	Bra036379
TCONS_00050403	A10	-	12695033	12695247	Bra008790	Bra008790	+	12649368	12650703	44330	downstream		TCONS_00051388	Scaffold000123	+	Bra037853	A09	-	Bra037853
TCONS_00050403	A10	-	12695033	12695247	Bra008822	Bra008822	+	12792604	12793622	97357	upstream		TCONS_00051388	Scaffold000123	+	Bra015617	A10	-	Bra015617
TCONS_00050403	A10	-	12695033	12695247	Bra008817	Bra008817	-	12773213	12775393	77966	downstream		TCONS_00051388	Scaffold000123	+	Bra039588	Scaffold000170	-	Bra039588
TCONS_00050403	A10	-	12695033	12695247	Bra008785	Bra008785	-	12634137	12635428	59605	upstream		TCONS_00051388	Scaffold000123	+	Bra040457	Scaffold000207	-	Bra040457
TCONS_00050403	A10	-	12695033	12695247	Bra008803	Bra008803	+	12702662	12703366	7415	upstream		TCONS_00051388	Scaffold000123	+	Bra040616	Scaffold000224	-	Bra040616
TCONS_00050403	A10	-	12695033	12695247	Bra008792	Bra008792	-	12655973	12657235	37798	upstream		TCONS_00051388	Scaffold000123	+	Bra034449	A05	-	Bra034449
TCONS_00050403	A10	-	12695033	12695247	Bra008800	Bra008800	-	12685328	12687807	7226	upstream		TCONS_00051412	Scaffold000123	-	Bra010148	A06	+	Bra010148
TCONS_00050403	A10	-	12695033	12695247	Bra008799	Bra008799	+	12681470	12682297	12736	downstream		TCONS_00051412	Scaffold000123	-	Bra017555	A09	+	Bra017555
TCONS_00050403	A10	-	12695033	12695247	Bra008776	Bra008776	-	12609045	12612154	82879	upstream		TCONS_00051412	Scaffold000123	-	Bra028303	A10	+	Bra028303
TCONS_00050403	A10	-	12695033	12695247	Bra008821	Bra008821	+	12789433	12790493	94186	upstream		TCONS_00051412	Scaffold000123	-	Bra038918	Scaffold000155	+	Bra038918
TCONS_00050403	A10	-	12695033	12695247	Bra008806	Bra008806	+	12719347	12720593	24100	upstream		TCONS_00051412	Scaffold000123	-	Bra038925	Scaffold000155	+	Bra038925
TCONS_00050403	A10	-	12695033	12695247	Bra008775	Bra008775	+	12607572	12608822	86211	downstream		TCONS_00051412	Scaffold000123	-	Bra040488	Scaffold000211	+	Bra040488
TCONS_00050403	A10	-	12695033	12695247	Bra008811	Bra008811	-	12743884	12747090	48637	downstream		TCONS_00051458	Scaffold000141	+	Bra032200	A05	-	Bra032200
TCONS_00050403	A10	-	12695033	12695247	Bra008788	Bra008788	-	12643084	12643952	51081	upstream		TCONS_00051465	Scaffold000141	+	Bra037853	A09	-	Bra037853
TCONS_00050403	A10	-	12695033	12695247	Bra008798	Bra008798	-	12678771	12679887	15146	upstream		TCONS_00051465	Scaffold000141	+	Bra015617	A10	-	Bra015617
TCONS_00050403	A10	-	12695033	12695247	Bra008820	Bra008820	+	12784990	12788860	89743	upstream		TCONS_00051465	Scaffold000141	+	Bra039588	Scaffold000170	-	Bra039588
TCONS_00050403	A10	-	12695033	12695247	Bra008793	Bra008793	+	12662905	12664601	30432	downstream		TCONS_00051465	Scaffold000141	+	Bra040457	Scaffold000207	-	Bra040457
TCONS_00050403	A10	-	12695033	12695247	Bra008819	Bra008819	+	12780103	12784487	84856	upstream		TCONS_00051465	Scaffold000141	+	Bra040616	Scaffold000224	-	Bra040616
TCONS_00050403	A10	-	12695033	12695247	Bra008812	Bra008812	-	12748325	12751832	53078	downstream		TCONS_00051472	Scaffold000141	-	Bra038188	Scaffold000141	+	Bra038188
TCONS_00050403	A10	-	12695033	12695247	Bra008796	Bra008796	+	12670311	12671536	23497	downstream		TCONS_00051475	Scaffold000141	-	Bra017555	A09	+	Bra017555
TCONS_00050403	A10	-	12695033	12695247	Bra008815	Bra008815	-	12764534	12766719	69287	downstream		TCONS_00051475	Scaffold000141	-	Bra028303	A10	+	Bra028303
TCONS_00050403	A10	-	12695033	12695247	Bra008807	Bra008807	+	12730561	12732398	35314	upstream		TCONS_00051475	Scaffold000141	-	Bra035998	Scaffold000111	+	Bra035998
TCONS_00029723	A06	-	16060881	16061813	Bra024391	Bra024391	+	16067701	16069564	5888	upstream		TCONS_00051475	Scaffold000141	-	Bra038918	Scaffold000155	+	Bra038918
TCONS_00029723	A06	-	16060881	16061813	Bra024385	Bra024385	+	16024939	16029729	31152	downstream		TCONS_00051475	Scaffold000141	-	Bra038925	Scaffold000155	+	Bra038925
TCONS_00029723	A06	-	16060881	16061813	Bra024395	Bra024395	-	16098973	16101722	37160	downstream		TCONS_00051475	Scaffold000141	-	Bra040488	Scaffold000211	+	Bra040488
TCONS_00029723	A06	-	16060881	16061813	Bra024383	Bra024383	-	16017035	16019058	41823	upstream		TCONS_00051476	Scaffold000141	-	Bra038918	Scaffold000155	+	Bra038918
TCONS_00029723	A06	-	16060881	16061813	Bra024384	Bra024384	-	16021427	16022992	37889	upstream		TCONS_00051482	Scaffold000141	-	Bra026256	A01	+	Bra026256
TCONS_00029723	A06	-	16060881	16061813	Bra024403	Bra024403	+	16149724	16150201	87911	upstream		TCONS_00051483	Scaffold000141	-	Bra040488	Scaffold000211	+	Bra040488
TCONS_00029723	A06	-	16060881	16061813	Bra024397	Bra024397	-	16107273	16110329	45460	downstream		TCONS_00051491	Scaffold000149	+	Bra039619	A07	-	Bra039619
TCONS_00029723	A06	-	16060881	16061813	Bra024381	Bra024381	-	15986065	15989469	71412	upstream		TCONS_00051491	Scaffold000149	+	Bra021008	A08	-	Bra021008
TCONS_00029723	A06	-	16060881	16061813	Bra024394	Bra024394	+	16095323	16098499	33510	upstream		TCONS_00051491	Scaffold000149	+	Bra035760	A05	-	Bra035760
TCONS_00029723	A06	-	16060881	16061813	Bra024382	Bra024382	+	16010914	16011795	49086	downstream		TCONS_00051499	Scaffold000149	+	Bra038840	A07	-	Bra038840
TCONS_00029723	A06	-	16060881	16061813	Bra024396	Bra024396	+	16104304	16106780	42491	upstream		TCONS_00051504	Scaffold000149	+	Bra010142	A06	-	Bra010142
TCONS_00029723	A06	-	16060881	16061813	Bra024398	Bra024398	+	16110557	16112707	48744	upstream		TCONS_00051504	Scaffold000149	+	Bra036386	A07	-	Bra036386
TCONS_00029723	A06	-	16060881	16061813	Bra024399	Bra024399	-	16121320	16122240	59507	downstream		TCONS_00051563	Scaffold000157	-	Bra008247	A02	+	Bra008247
TCONS_00029723	A06	-	16060881	16061813	Bra024402	Bra024402	-	16139056	16140886	77243	downstream		TCONS_00051565	Scaffold000157	-	Bra008247	A02	+	Bra008247
TCONS_00029723	A06	-	16060881	16061813	Bra024380	Bra024380	-	15978832	15981649	79232	upstream		TCONS_00051566	Scaffold000157	-	Bra008247	A02	+	Bra008247
TCONS_00029723	A06	-	16060881	16061813	Bra024389	Bra024389	+	16051568	16052177	8704	downstream		TCONS_00051629	Scaffold000164	-	Bra039365	Scaffold000164	+	Bra039365
TCONS_00029723	A06	-	16060881	16061813	Bra024386	Bra024386	+	16030530	16033732	27149	downstream		TCONS_00051629	Scaffold000164	-	Bra001485	A03	+	Bra001485
TCONS_00029723	A06	-	16060881	16061813	Bra024392	Bra024392	+	16078289	16078567	16476	upstream		TCONS_00051941	Scaffold000207	-	Bra040462	Scaffold000207	+	Bra040462
TCONS_00029723	A06	-	16060881	16061813	Bra024387	Bra024387	-	16034092	16040278	20603	upstream		TCONS_00051956	Scaffold000208	-	Bra033828	A01	+	Bra033828
TCONS_00029723	A06	-	16060881	16061813	Bra024379	Bra024379	-	15961367	15970642	90239	upstream		TCONS_00051975	Scaffold000212	+	Bra040492	Scaffold000212	-	Bra040492
TCONS_00029723	A06	-	16060881	16061813	Bra024400	Bra024400	-	16125108	16127111	63295	downstream		TCONS_00052061	Scaffold000220	-	Bra037940	A10	+	Bra037940
TCONS_00029723	A06	-	16060881	16061813	Bra024390	Bra024390	-	16052787	16054962	5919	upstream		TCONS_00052065	Scaffold000220	-	Bra021085	A01	+	Bra021085
TCONS_00029723	A06	-	16060881	16061813	Bra024388	Bra024388	+	16046906	16049601	11280	downstream		TCONS_00052080	Scaffold000221	+	Bra040589	Scaffold000221	-	Bra040589
TCONS_00029723	A06	-	16060881	16061813	Bra024401	Bra024401	+	16131181	16134826	69368	upstream		TCONS_00052104	Scaffold000228	-	Bra040654	Scaffold000228	+	Bra040654
TCONS_00029723	A06	-	16060881	16061813	Bra024393	Bra024393	-	16078745	16081693	16932	downstream		TCONS_00052132	Scaffold000230	-	Bra040382	Scaffold000201	+	Bra040382
TCONS_00038087	A08	-	2064701	2065042	Bra014272	Bra014272	+	2066776	2069434	1734	upstream		TCONS_00052201	Scaffold000240	-	Bra026893	A09	+	Bra026893
TCONS_00038087	A08	-	2064701	2065042	Bra014280	Bra014280	-	1998434	2000478	64223	upstream		TCONS_00052201	Scaffold000240	-	Bra040721	Scaffold000240	+	Bra040721
TCONS_00038087	A08	-	2064701	2065042	Bra014256	Bra014256	-	2150493	2153813	85451	downstream		TCONS_00052377	Scaffold000289	-	Bra037248	A09	+	Bra037248
TCONS_00038087	A08	-	2064701	2065042	Bra014255	Bra014255	+	2158406	2159071	93364	upstream		TCONS_00052377	Scaffold000289	-	Bra040869	Scaffold000289	+	Bra040869
TCONS_00038087	A08	-	2064701	2065042	Bra014282	Bra014282	+	1984165	1985184	79517	downstream		TCONS_00052395	Scaffold000296	+	Bra038974	Scaffold000157	-	Bra038974
TCONS_00038087	A08	-	2064701	2065042	Bra014258	Bra014258	+	2139499	2141264	74457	upstream		TCONS_00052415	Scaffold000303	+	Bra040905	Scaffold000303	-	Bra040905
TCONS_00038087	A08	-	2064701	2065042	Bra014257	Bra014257	-	2142638	2144836	77596	downstream		TCONS_00052415	Scaffold000303	+	Bra040906	Scaffold000303	-	Bra040906
TCONS_00038087	A08	-	2064701	2065042	Bra014268	Bra014268	+	2089640	2090245	24598	upstream		TCONS_00052415	Scaffold000303	+	Bra001788	A03	-	Bra001788
TCONS_00038087	A08	-	2064701	2065042	Bra014263	Bra014263	+	2117331	2118742	52289	upstream		TCONS_00052524	Scaffold000345	+	Bra035760	A05	-	Bra035760
TCONS_00038087	A08	-	2064701	2065042	Bra014261	Bra014261	+	2125597	2127991	60555	upstream		TCONS_00052530	Scaffold000345	-	Bra040971	Scaffold000345	+	Bra040971
TCONS_00038087	A08	-	2064701	2065042	Bra014259	Bra014259	+	2135332	2137028	70290	upstream		TCONS_00052531	Scaffold000345	-	Bra040971	Scaffold000345	+	Bra040971
TCONS_00038087	A08	-	2064701	2065042	Bra014262	Bra014262	-	2119947	2121880	54905	downstream		TCONS_00052551	Scaffold000353	-	Bra040983	Scaffold000353	+	Bra040983
TCONS_00038087	A08	-	2064701	2065042	Bra014277	Bra014277	-	2026858	2031167	33534	upstream		TCONS_00052687	Scaffold000468	+	Bra041078	Scaffold000468	-	Bra041078
TCONS_00038087	A08	-	2064701	2065042	Bra014264	Bra014264	+	2114031	2115695	48989	upstream		TCONS_00052688	Scaffold000468	+	Bra033191	A02	-	Bra033191
TCONS_00038087	A08	-	2064701	2065042	Bra014273	Bra014273	-	2060509	2062709	1992	upstream		TCONS_00052707	Scaffold000497	+	Bra011905	A07	-	Bra011905
TCONS_00038087	A08	-	2064701	2065042	Bra014278	Bra014278	+	2019377	2019913	44788	downstream		TCONS_00052708	Scaffold000497	-	Bra040302	Scaffold000196	+	Bra040302
TCONS_00038087	A08	-	2064701	2065042	Bra014279	Bra014279	+	2010983	2012584	52117	downstream		TCONS_00052708	Scaffold000497	-	Bra032678	A04	+	Bra032678
TCONS_00038087	A08	-	2064701	2065042	Bra014275	Bra014275	+	2047408	2048778	15923	downstream		TCONS_00052729	Scaffold000533	-	Bra040942	Scaffold000322	+	Bra040942
TCONS_00038087	A08	-	2064701	2065042	Bra014274	Bra014274	-	2058712	2059807	4894	upstream		TCONS_00052775	Scaffold000695	-	Bra002057	A07	+	Bra002057
TCONS_00038087	A08	-	2064701	2065042	Bra014283	Bra014283	+	1973750	1974354	90347	downstream		TCONS_00052855	Scaffold001240	-	Bra014884	A07	+	Bra014884
TCONS_00038087	A08	-	2064701	2065042	Bra014265	Bra014265	-	2101045	2103020	36003	downstream		TCONS_00052885	Scaffold001553	+	Bra039016	A07	-	Bra039016
TCONS_00038087	A08	-	2064701	2065042	Bra014281	Bra014281	-	1990076	1991173	73528	upstream		TCONS_00052885	Scaffold001553	+	Bra038060	A08	-	Bra038060
TCONS_00038087	A08	-	2064701	2065042	Bra014267	Bra014267	+	2095461	2097583	30419	upstream		TCONS_00052886	Scaffold001553	+	Bra039016	A07	-	Bra039016
TCONS_00038087	A08	-	2064701	2065042	Bra014254	Bra014254	-	2159435	2162578	94393	downstream		TCONS_00052886	Scaffold001553	+	Bra038060	A08	-	Bra038060
TCONS_00038087	A08	-	2064701	2065042	Bra014276	Bra014276	+	2039156	2039570	25131	downstream		TCONS_00052888	Scaffold001561	+	Bra034681	A05	-	Bra034681
TCONS_00038087	A08	-	2064701	2065042	Bra014266	Bra014266	+	2098612	2099937	33570	upstream		TCONS_00052890	Scaffold001625	+	Bra011905	A07	-	Bra011905
TCONS_00038087	A08	-	2064701	2065042	Bra014271	Bra014271	+	2073046	2075610	8004	upstream		TCONS_00052891	Scaffold001625	-	Bra032678	A04	+	Bra032678
TCONS_00038087	A08	-	2064701	2065042	Bra014270	Bra014270	+	2080511	2080825	15469	upstream		TCONS_00052915	Scaffold001934	+	Bra006879	A09	-	Bra006879
TCONS_00038087	A08	-	2064701	2065042	Bra014260	Bra014260	+	2131562	2131953	66520	upstream		TCONS_00052990	Scaffold004223	+	Bra037375	A09	-	Bra037375
TCONS_00008927	A02	-	13043672	13044199	Bra008243	Bra008243	+	13042902	13043372	300	downstream		TCONS_00053126	Scaffold011172	+	Bra015050	A07	-	Bra015050
TCONS_00008927	A02	-	13043672	13044199	Bra008244	Bra008244	+	13049693	13051638	5494	upstream		TCONS_00053130	Scaffold011518	+	Bra033617	A06	-	Bra033617
TCONS_00008927	A02	-	13043672	13044199	Bra008253	Bra008253	-	13105536	13118387	61337	downstream		TCONS_00053134	Scaffold011581	+	Bra005994	A03	-	Bra005994
TCONS_00008927	A02	-	13043672	13044199	Bra008235	Bra008235	-	12996384	12997560	46112	upstream
TCONS_00008927	A02	-	13043672	13044199	Bra008245	Bra008245	-	13056291	13061567	12092	downstream
TCONS_00008927	A02	-	13043672	13044199	Bra008227	Bra008227	+	12959198	12960393	83279	downstream
TCONS_00008927	A02	-	13043672	13044199	Bra008233	Bra008233	-	12991575	12992304	51368	upstream
TCONS_00008927	A02	-	13043672	13044199	Bra008252	Bra008252	+	13100786	13101019	56587	upstream
TCONS_00008927	A02	-	13043672	13044199	Bra008228	Bra008228	+	12963832	12964452	79220	downstream
TCONS_00008927	A02	-	13043672	13044199	Bra008249	Bra008249	-	13090360	13091320	46161	downstream
TCONS_00008927	A02	-	13043672	13044199	Bra008242	Bra008242	-	13038045	13038769	4903	upstream
TCONS_00008927	A02	-	13043672	13044199	Bra008255	Bra008255	-	13127011	13130188	82812	downstream
TCONS_00008927	A02	-	13043672	13044199	Bra008232	Bra008232	+	12989035	12990456	53216	downstream
TCONS_00008927	A02	-	13043672	13044199	Bra008240	Bra008240	+	13021436	13024540	19132	downstream
TCONS_00008927	A02	-	13043672	13044199	Bra008237	Bra008237	+	13006096	13006881	36791	downstream
TCONS_00008927	A02	-	13043672	13044199	Bra008241	Bra008241	-	13025254	13030697	12975	upstream
TCONS_00008927	A02	-	13043672	13044199	Bra008248	Bra008248	-	13082574	13085101	38375	downstream
TCONS_00008927	A02	-	13043672	13044199	Bra008246	Bra008246	+	13063622	13065213	19423	upstream
TCONS_00008927	A02	-	13043672	13044199	Bra008251	Bra008251	-	13097406	13099123	53207	downstream
TCONS_00008927	A02	-	13043672	13044199	Bra008226	Bra008226	+	12951015	12951366	92306	downstream
TCONS_00008927	A02	-	13043672	13044199	Bra008229	Bra008229	+	12965546	12967284	76388	downstream
TCONS_00008927	A02	-	13043672	13044199	Bra008239	Bra008239	+	13016683	13018647	25025	downstream
TCONS_00008927	A02	-	13043672	13044199	Bra008238	Bra008238	-	13007896	13008470	35202	upstream
TCONS_00008927	A02	-	13043672	13044199	Bra008256	Bra008256	+	13140408	13141640	96209	upstream
TCONS_00008927	A02	-	13043672	13044199	Bra008254	Bra008254	+	13124103	13124616	79904	upstream
TCONS_00008927	A02	-	13043672	13044199	Bra008236	Bra008236	-	12998421	12998891	44781	upstream
TCONS_00008927	A02	-	13043672	13044199	Bra008250	Bra008250	-	13093366	13095126	49167	downstream
TCONS_00008927	A02	-	13043672	13044199	Bra008230	Bra008230	+	12975560	12978541	65131	downstream
TCONS_00008927	A02	-	13043672	13044199	Bra008231	Bra008231	+	12984756	12985445	58227	downstream
TCONS_00008927	A02	-	13043672	13044199	Bra008247	Bra008247	+	13070769	13071907	26570	upstream
TCONS_00008927	A02	-	13043672	13044199	Bra008234	Bra008234	-	12993386	12995012	48660	upstream
TCONS_00051113	Scaffold000100	+	813381	814032	Bra035005	Bra035005	-	816381	818868	2349	downstream
TCONS_00051113	Scaffold000100	+	813381	814032	Bra034997	Bra034997	+	750966	752320	61061	downstream
TCONS_00051113	Scaffold000100	+	813381	814032	Bra035006	Bra035006	+	840933	843126	26901	upstream
TCONS_00051113	Scaffold000100	+	813381	814032	Bra035007	Bra035007	+	843745	845169	29713	upstream
TCONS_00051113	Scaffold000100	+	813381	814032	Bra035002	Bra035002	-	787805	788620	24761	upstream
TCONS_00051113	Scaffold000100	+	813381	814032	Bra034999	Bra034999	+	754848	757913	55468	downstream
TCONS_00051113	Scaffold000100	+	813381	814032	Bra035004	Bra035004	-	797862	799308	14073	upstream
TCONS_00051113	Scaffold000100	+	813381	814032	Bra035000	Bra035000	+	764892	769112	44269	downstream
TCONS_00051113	Scaffold000100	+	813381	814032	Bra034996	Bra034996	-	743581	744920	68461	upstream
TCONS_00051113	Scaffold000100	+	813381	814032	Bra034994	Bra034994	-	712149	714728	98653	upstream
TCONS_00051113	Scaffold000100	+	813381	814032	Bra034995	Bra034995	+	725448	734708	78673	downstream
TCONS_00051113	Scaffold000100	+	813381	814032	Bra035003	Bra035003	+	794019	794583	18798	downstream
TCONS_00051113	Scaffold000100	+	813381	814032	Bra035008	Bra035008	-	855974	859606	41942	downstream
TCONS_00051113	Scaffold000100	+	813381	814032	Bra035001	Bra035001	+	781233	782355	31026	downstream
TCONS_00051113	Scaffold000100	+	813381	814032	Bra035009	Bra035009	-	867773	882092	53741	downstream
TCONS_00051254	Scaffold000104	-	172161	173008	Bra035361	Bra035361	-	167591	169739	2422	upstream
TCONS_00051254	Scaffold000104	-	172161	173008	Bra035369	Bra035369	-	251240	251551	78232	downstream
TCONS_00051254	Scaffold000104	-	172161	173008	Bra035359	Bra035359	+	158223	160531	11630	downstream
TCONS_00051254	Scaffold000104	-	172161	173008	Bra035367	Bra035367	-	223200	223583	50192	downstream
TCONS_00051254	Scaffold000104	-	172161	173008	Bra035357	Bra035357	-	142213	144220	27941	upstream
TCONS_00051254	Scaffold000104	-	172161	173008	Bra035353	Bra035353	+	110989	113136	59025	downstream
TCONS_00051254	Scaffold000104	-	172161	173008	Bra035355	Bra035355	+	138689	139276	32885	downstream
TCONS_00051254	Scaffold000104	-	172161	173008	Bra035354	Bra035354	-	113526	115554	56607	upstream
TCONS_00051254	Scaffold000104	-	172161	173008	Bra035363	Bra035363	+	191427	192893	18419	upstream
TCONS_00051254	Scaffold000104	-	172161	173008	Bra035358	Bra035358	-	146817	147248	24913	upstream
TCONS_00051254	Scaffold000104	-	172161	173008	Bra035365	Bra035365	+	211304	214668	38296	upstream
TCONS_00051254	Scaffold000104	-	172161	173008	Bra035356	Bra035356	-	139706	140174	31987	upstream
TCONS_00051254	Scaffold000104	-	172161	173008	Bra035362	Bra035362	+	180469	181758	7461	upstream
TCONS_00051254	Scaffold000104	-	172161	173008	Bra035368	Bra035368	-	236671	239277	63663	downstream
TCONS_00051254	Scaffold000104	-	172161	173008	Bra035360	Bra035360	-	162078	164068	8093	upstream
TCONS_00051254	Scaffold000104	-	172161	173008	Bra035366	Bra035366	+	216847	218976	43839	upstream
TCONS_00051254	Scaffold000104	-	172161	173008	Bra035364	Bra035364	-	193367	199639	20359	downstream
TCONS_00005090	A02	+	69133	69983	Bra028902	Bra028902	+	116138	117214	46155	upstream
TCONS_00005090	A02	+	69133	69983	Bra028908	Bra028908	+	96352	100350	26369	upstream
TCONS_00005090	A02	+	69133	69983	Bra028911	Bra028911	-	62078	63082	6051	upstream
TCONS_00005090	A02	+	69133	69983	Bra028913	Bra028913	-	49903	51154	17979	upstream
TCONS_00005090	A02	+	69133	69983	Bra028898	Bra028898	-	133506	135292	63523	downstream
TCONS_00005090	A02	+	69133	69983	Bra028919	Bra028919	+	6096	10206	58927	downstream
TCONS_00005090	A02	+	69133	69983	Bra028901	Bra028901	+	118640	119569	48657	upstream
TCONS_00005090	A02	+	69133	69983	Bra028903	Bra028903	+	114631	115550	44648	upstream
TCONS_00005090	A02	+	69133	69983	Bra028893	Bra028893	-	158202	159641	88219	downstream
TCONS_00005090	A02	+	69133	69983	Bra028904	Bra028904	-	112523	113847	42540	downstream
TCONS_00005090	A02	+	69133	69983	Bra028900	Bra028900	+	120618	128886	50635	upstream
TCONS_00005090	A02	+	69133	69983	Bra028892	Bra028892	-	169331	170506	99348	downstream
TCONS_00005090	A02	+	69133	69983	Bra028920	Bra028920	+	2661	3351	65782	downstream
TCONS_00005090	A02	+	69133	69983	Bra028917	Bra028917	+	19123	21918	47215	downstream
TCONS_00005090	A02	+	69133	69983	Bra028906	Bra028906	-	106386	107426	36403	downstream
TCONS_00005090	A02	+	69133	69983	Bra028912	Bra028912	+	58262	59371	9762	downstream
TCONS_00005090	A02	+	69133	69983	Bra028894	Bra028894	+	155056	157371	85073	upstream
TCONS_00005090	A02	+	69133	69983	Bra028899	Bra028899	+	130665	132119	60682	upstream
TCONS_00005090	A02	+	69133	69983	Bra028905	Bra028905	-	108081	111969	38098	downstream
TCONS_00005090	A02	+	69133	69983	Bra028897	Bra028897	+	139210	141042	69227	upstream
TCONS_00005090	A02	+	69133	69983	Bra028895	Bra028895	-	148961	149494	78978	downstream
TCONS_00005090	A02	+	69133	69983	Bra028909	Bra028909	-	80896	81378	10913	downstream
TCONS_00005090	A02	+	69133	69983	Bra028918	Bra028918	+	14586	15631	53502	downstream
[truncated: 126,119 more rows]

## Sheet: Table S6
Table S6 GO enrichment analysis of six modules which are significant related to heat stress.
[truncated: 313 more rows]

[truncated: 5 more sheets: Table S7, Table S8, Table S9, Table S10, Table S11]
